# Supplementary material for: Haplotype-resolved and chromosome-level reference genome assembly of Diospyros deyangensis provides insights into the evolution and juvenile growth of persimmon
Source: Hortic Res. 2025 Jan 8;12(4):uhaf001. doi: 10.1093/hr/uhaf001 (PMC11896977; doi:10.1093/hr/uhaf001)
Supplement: Web_Material_uhaf001 [file web_material_uhaf001.zip]

Archive with 2 entries (2 files):
- Supplemental Figures-2024-12-26.pdf
- Supplemental Tables-2024-12-26.xlsx
