# Supplementary material for: Haplotype-resolved and chromosome-level reference genome assembly of Diospyros deyangensis provides insights into the evolution and juvenile growth of persimmon
Source: Hortic Res. 2025 Jan 8;12(4):uhaf001. doi: 10.1093/hr/uhaf001 (PMC11896977; doi:10.1093/hr/uhaf001)
Supplement: Web_Material_uhaf001 [file web_material_uhaf001.zip › Supplemental Tables-2024-12-26.xlsx]

## Sheet: Table S1
Supplemental Table S1. Statistics of HIFI sequencing reads data
Summary of HIFI reads
HiFi reads	HiFi reads yield	HiFi reads length (mean)	HiFi reads length (median, bp)	HiFi Read Length N50 (bp)
4817440	81049436957	16824	16222	16768
HiFi Read Length Summary
Read Length (kb)	Reads	Reads (%)	Yield (Gb)	Yield (%)
0	4817440	100	81049436957	100
5000	4811088	99.87	81030465848	99.98
10000	4804551	99.73	80980300936	99.91
15000	3305487	68.62	60155273828	74.22
20000	735872	15.28	16350843068	20.17
25000	64604	1.34	1700358300	2.1
30000	1244	0.03	41077011	0.05
35000	269	<=0.01	10246637	0.01
40000	55	<=0.01	2332973	<=0.01
HiFi Read Quality Summary
Read Quality (Phred)	Reads	Reads (%)	Yield (Gb)	Yield (%)
Q20	4817440	100	81049436957	100
Q30	3171281	65.83	52499138771	64.77
Q40	736721	15.29	11283828626	13.92
Q50	34688	0.72	450959062	0.56

## Sheet: Table S2
Supplemental Table S2. Statistics of the Hi-C sequencing data
Species	Reads Number	Total length (bp)	GC (%)	Q20 (%)	Q30 (%)
Deyangshi	679299439	202631115094	41.7	97.25	92.37

## Sheet: Table S3
Supplemental Table S3. Raw persimmon genome nanopore sequencing data
Species	Sequences-num	Total-base (bp)	Read_N50	Mean length	Maximum length
Deyangshi	7275576	155495834076	28426	21372	325202

## Sheet: Table S4
Supplemental Table S4. Statistical information for the final optimized genome
Assembly Feature	D. deyangensis
	Contig	Chromosomes
Number	3089	60
Total length (Gb)	3010978257	3011427406
Max(bp)	49386220	72051249
N90 (bp)	767807	1215546
N80 (bp)	3928557	37522136
N70 (bp)	7156361	40357191
N60 (bp)	10484211	42394231
N50 (bp)	13126283	43723916
Gaps	NA	292
Categories	Size
Total length of genome assembly (Gb)	3.01
Haplotype assembly size (Mb)	657.04 (Hap A）
	668.14 (Hap B）
	657.58 (Hap C）
	677.06 (Hap D）
Number of chromosomes	60
Number of gaps	292
Anchor rate (%)	0.8832
N50 contig length (Mb)	13.13
N50 scaffold length (Mb)	43.72
GC content (%)	32.52
Repetitive sequences (%)	55.54
Number of annotated genes	29398
	28585
	29264
	29872
Number of gene models	234374
Gene Length (Mb)	683958
Mean gene length (bp)	5839.61
Total CDS length (Mb)	149.972

## Sheet: Table S5
Supplementary Table S5. Statistics of chromosomes in subgenomes of D. deyangensis
Chromosome name	Total length (bp)
Chr1a	64667662
Chr1b	72051249
Chr1c	56621798
Chr1d	52181581
Chr2a	47394958
Chr2b	45955202
Chr2c	50512445
Chr2d	49475773
Chr3a	51846046
Chr3b	47711173
Chr3c	46866816
Chr3d	51131595
Chr4a	42929966
Chr4b	42394231
Chr4c	39336071
Chr4d	48679560
Chr5a	47387400
Chr5b	49386220
Chr5c	44801862
Chr5d	53338142
Chr6a	34692950
Chr6b	47361112
Chr6c	45347706
Chr6d	39925521
Chr7a	43723916
Chr7b	40289303
Chr7c	41620810
Chr7d	49749880
Chr8a	34661857
Chr8b	41918299
Chr8c	46203306
Chr8d	44157399
Chr9a	39780346
Chr9b	44584820
Chr9c	40644524
Chr9d	41684065
Chr10a	48438146
Chr10b	44027825
Chr10c	48221307
Chr10d	51811489
Chr11a	40782832
Chr11b	37522136
Chr11c	44805950
Chr11d	43683124
Chr12a	42448877
Chr12b	40082646
Chr12c	40357191
Chr12d	47394186
Chr13a	42409027
Chr13b	42818759
Chr13c	42892743
Chr13d	39760008
Chr14a	31191437
Chr14b	32495470
Chr14c	28451381
Chr14d	29560187
Chr15a	44687737
Chr15b	39541629
Chr15c	40898175
Chromosome size	3011427406
Chromosome anchoring rate	0.8832

## Sheet: Table S6
Supplemental Table S6. BUSCO analysis results among D. deyangensis, D. lotus, and D. oleifera assembiles.
	D. lotus			D. oleifera			D. deyangensis
	(Akagi et al. 2020)			(Suo et al. 2020)			(This study)
Complete BUSCOs (C)	1888	0.812		2246	0.966		2268	0.975
Complete and single-copy BUSCOs (S)	1833	0.788		2069	0.89		23	0.351
Complete and duplicated BUSCOs (D)	55	0.024		177	0.076		2245	0.596
Fragmented BUSCOs (F)	56	0.024		51	0.022		37	0.031
Missing BUSCOs (M)	382	0.164		29	0.012		21	0.022
	D. deyangensis
	HapA		HapB		HapC		HapD
Complete BUSCOs (C)	2132	0.917	2080	89.4	2072	89.1	1956	84.1
Complete and single-copy BUSCOs (S)	2076	0.893	2019	86.8	1961	84.3	1851	79.6
Complete and duplicated BUSCOs (D)	56	0.024	61	2.6	111	4.8	105	4.5
Fragmented BUSCOs (F)	59	0.025	60	2.6	56	2.4	49	2.1
Missing BUSCOs (M)	135	0.058	196	8	198	8.5	321	13.8
LAI analysis results among D. deyangensis assembiles and LAI analysis results among D. deyangensis assembiles.
Hap	LAI value
Hap A	14.31
Hap B	10.83
Hap C	16.44
Hap D	10.1

## Sheet: Table S7
Supplementary Table S7. Summary of telomere location in the D. deyangensis genome
Chr ID	Locate type
Chr1a	both
Chr1b	left
Chr1c	both
Chr1d	both
Chr2a	both
Chr2b	no
Chr2c	both
Chr2d	left
Chr3a	no
Chr3b	no
Chr3c	no
Chr3d	no
Chr4a	no
Chr4b	both
Chr4c	right
Chr4d	left
Chr5a	both
Chr5b	both
Chr5c	both
Chr5d	no
Chr6a	both
Chr6b	no
Chr6c	both
Chr6d	left
Chr7a	both
Chr7b	left
Chr7c	right
Chr7d	both
Chr8a	right
Chr8b	left
Chr8c	both
Chr8d	both
Chr9a	left
Chr9b	no
Chr9c	left
Chr9d	both
Chr10a	right
Chr10b	left
Chr10c	left
Chr10d	right
Chr11a	both
Chr11b	both
Chr11c	both
Chr11d	both
Chr12a	no
Chr12b	both
Chr12c	both
Chr12d	both
Chr13a	both
Chr13b	both
Chr13c	both
Chr13d	both
Chr14a	both
Chr14b	both
Chr14c	both
Chr14d	both
Chr15a	right
Chr15b	no
Chr15c	both
Chr15d	both

## Sheet: Table S8
Supplemental Table S8. BUSCO analysis results among D. deyangensis, D. lotus, and D. oleifera annotation.
	D. lotus			D. oleifera			D. deyangensis
	(Akagi et al. 2020)			(Suo et al. 2020)			(This study)
Complete BUSCOs (C)	1612	0.693		1937	0.833		2204	0.948
Complete and single-copy BUSCOs (S)	1228	0.528		1773	0.762		51	0.022
Complete and duplicated BUSCOs (D)	384	0.165		164	0.071		2153	0.926
Fragmented BUSCOs (F)	358	0.154		201	0.086		30	0.013
Missing BUSCOs (M)	356	0.153		188	0.081		92	0.039
	D. deyangensis
	HapA		HapB		HapC		HapD
Complete BUSCOs (C)	2049	0.881	1993	85.7	2001	86.1	1870	80.4
Complete and single-copy BUSCOs (S)	1977	0.85	1911	82.2	1869	80.4	1749	75.2
Complete and duplicated BUSCOs (D)	72	0.031	82	3.5	132	5.7	121	5.2
Fragmented BUSCOs (F)	49	0.021	55	2.4	48	2.1	44	1.9
Missing BUSCOs (M)	228	0.098	278	11.9	277	11.8	412	17.7

## Sheet: Table S9
Supplemental Table S9. Statistics informatiom of synteny analysis results within D. deyangensis genome
# Number of collinear genes: 97071, Percentage: 82.88
# Number of all genes: 117119
## Alignment 0: score=42955.0 e_value=0 N=867 Chr10a&Chr10b plus
0- 0:	DkaA_Chr10aG000010	DkaB_Chr10bG000310
0- 1:	DkaA_Chr10aG000030	DkaB_Chr10bG000320
0- 2:	DkaA_Chr10aG000040	DkaB_Chr10bG000330
0- 3:	DkaA_Chr10aG000060	DkaB_Chr10bG000340
0- 4:	DkaA_Chr10aG000070	DkaB_Chr10bG000350
0- 5:	DkaA_Chr10aG000100	DkaB_Chr10bG000360
0- 6:	DkaA_Chr10aG000150	DkaB_Chr10bG000410
0- 7:	DkaA_Chr10aG000160	DkaB_Chr10bG000420
0- 8:	DkaA_Chr10aG000170	DkaB_Chr10bG000430
0- 9:	DkaA_Chr10aG000180	DkaB_Chr10bG000460
0- 10:	DkaA_Chr10aG000190	DkaB_Chr10bG000510
0- 11:	DkaA_Chr10aG000200	DkaB_Chr10bG000520
0- 12:	DkaA_Chr10aG000210	DkaB_Chr10bG000530
0- 13:	DkaA_Chr10aG000330	DkaB_Chr10bG000570
0- 14:	DkaA_Chr10aG000340	DkaB_Chr10bG000580
0- 15:	DkaA_Chr10aG000350	DkaB_Chr10bG000590
0- 16:	DkaA_Chr10aG000360	DkaB_Chr10bG000600
0- 17:	DkaA_Chr10aG000380	DkaB_Chr10bG000610
0- 18:	DkaA_Chr10aG000400	DkaB_Chr10bG000620
0- 19:	DkaA_Chr10aG000410	DkaB_Chr10bG000630
0- 20:	DkaA_Chr10aG000420	DkaB_Chr10bG000640
0- 21:	DkaA_Chr10aG000430	DkaB_Chr10bG000660
0- 22:	DkaA_Chr10aG000440	DkaB_Chr10bG000670
0- 23:	DkaA_Chr10aG000450	DkaB_Chr10bG000680
0- 24:	DkaA_Chr10aG000460	DkaB_Chr10bG000690
0- 25:	DkaA_Chr10aG000480	DkaB_Chr10bG000710
0- 26:	DkaA_Chr10aG000500	DkaB_Chr10bG000720
0- 27:	DkaA_Chr10aG000510	DkaB_Chr10bG000750
0- 28:	DkaA_Chr10aG000530	DkaB_Chr10bG000760
0- 29:	DkaA_Chr10aG000540	DkaB_Chr10bG000770
0- 30:	DkaA_Chr10aG000550	DkaB_Chr10bG000800
0- 31:	DkaA_Chr10aG000570	DkaB_Chr10bG000810
0- 32:	DkaA_Chr10aG000580	DkaB_Chr10bG000830
0- 33:	DkaA_Chr10aG000600	DkaB_Chr10bG000840
0- 34:	DkaA_Chr10aG000610	DkaB_Chr10bG000850
0- 35:	DkaA_Chr10aG000620	DkaB_Chr10bG000860
0- 36:	DkaA_Chr10aG000630	DkaB_Chr10bG000870
0- 37:	DkaA_Chr10aG000640	DkaB_Chr10bG000880
0- 38:	DkaA_Chr10aG000650	DkaB_Chr10bG000900
0- 39:	DkaA_Chr10aG000660	DkaB_Chr10bG000910
0- 40:	DkaA_Chr10aG000670	DkaB_Chr10bG000920
0- 41:	DkaA_Chr10aG000680	DkaB_Chr10bG000930
0- 42:	DkaA_Chr10aG000690	DkaB_Chr10bG000940
0- 43:	DkaA_Chr10aG000700	DkaB_Chr10bG000950
0- 44:	DkaA_Chr10aG000720	DkaB_Chr10bG000960
0- 45:	DkaA_Chr10aG000740	DkaB_Chr10bG000980
0- 46:	DkaA_Chr10aG000750	DkaB_Chr10bG000990
0- 47:	DkaA_Chr10aG000760	DkaB_Chr10bG001010
0- 48:	DkaA_Chr10aG000780	DkaB_Chr10bG001030
0- 49:	DkaA_Chr10aG000790	DkaB_Chr10bG001050
0- 50:	DkaA_Chr10aG000820	DkaB_Chr10bG001060
0- 51:	DkaA_Chr10aG000840	DkaB_Chr10bG001080
0- 52:	DkaA_Chr10aG000850	DkaB_Chr10bG001090
0- 53:	DkaA_Chr10aG000860	DkaB_Chr10bG001100
0- 54:	DkaA_Chr10aG000870	DkaB_Chr10bG001110
0- 55:	DkaA_Chr10aG000880	DkaB_Chr10bG001130
0- 56:	DkaA_Chr10aG000900	DkaB_Chr10bG001150
0- 57:	DkaA_Chr10aG000910	DkaB_Chr10bG001170
0- 58:	DkaA_Chr10aG000920	DkaB_Chr10bG001180
0- 59:	DkaA_Chr10aG000930	DkaB_Chr10bG001190
0- 60:	DkaA_Chr10aG000950	DkaB_Chr10bG001200
0- 61:	DkaA_Chr10aG000960	DkaB_Chr10bG001210
0- 62:	DkaA_Chr10aG000970	DkaB_Chr10bG001220
0- 63:	DkaA_Chr10aG001000	DkaB_Chr10bG001250
0- 64:	DkaA_Chr10aG001010	DkaB_Chr10bG001260
0- 65:	DkaA_Chr10aG001020	DkaB_Chr10bG001290
0- 66:	DkaA_Chr10aG001030	DkaB_Chr10bG001300
0- 67:	DkaA_Chr10aG001040	DkaB_Chr10bG001310
0- 68:	DkaA_Chr10aG001050	DkaB_Chr10bG001340
0- 69:	DkaA_Chr10aG001060	DkaB_Chr10bG001350
0- 70:	DkaA_Chr10aG001070	DkaB_Chr10bG001360
0- 71:	DkaA_Chr10aG001080	DkaB_Chr10bG001370
0- 72:	DkaA_Chr10aG001090	DkaB_Chr10bG001380
0- 73:	DkaA_Chr10aG001130	DkaB_Chr10bG001400
0- 74:	DkaA_Chr10aG001150	DkaB_Chr10bG001410
0- 75:	DkaA_Chr10aG001180	DkaB_Chr10bG001440
0- 76:	DkaA_Chr10aG001210	DkaB_Chr10bG001450
0- 77:	DkaA_Chr10aG001240	DkaB_Chr10bG001460
0- 78:	DkaA_Chr10aG001260	DkaB_Chr10bG001470
0- 79:	DkaA_Chr10aG001280	DkaB_Chr10bG001490
0- 80:	DkaA_Chr10aG001290	DkaB_Chr10bG001500
0- 81:	DkaA_Chr10aG001310	DkaB_Chr10bG001510
0- 82:	DkaA_Chr10aG001320	DkaB_Chr10bG001520
0- 83:	DkaA_Chr10aG001330	DkaB_Chr10bG001530
0- 84:	DkaA_Chr10aG001340	DkaB_Chr10bG001540
0- 85:	DkaA_Chr10aG001350	DkaB_Chr10bG001550
0- 86:	DkaA_Chr10aG001400	DkaB_Chr10bG001560
0- 87:	DkaA_Chr10aG001420	DkaB_Chr10bG001570
0- 88:	DkaA_Chr10aG001450	DkaB_Chr10bG001590
0- 89:	DkaA_Chr10aG001460	DkaB_Chr10bG001620
0- 90:	DkaA_Chr10aG001490	DkaB_Chr10bG001630
0- 91:	DkaA_Chr10aG001500	DkaB_Chr10bG001640
0- 92:	DkaA_Chr10aG001510	DkaB_Chr10bG001660
0- 93:	DkaA_Chr10aG001520	DkaB_Chr10bG001670
0- 94:	DkaA_Chr10aG001530	DkaB_Chr10bG001690
0- 95:	DkaA_Chr10aG001540	DkaB_Chr10bG001700
0- 96:	DkaA_Chr10aG001570	DkaB_Chr10bG001740
0- 97:	DkaA_Chr10aG001580	DkaB_Chr10bG001760
0- 98:	DkaA_Chr10aG001600	DkaB_Chr10bG001790
0- 99:	DkaA_Chr10aG001630	DkaB_Chr10bG001810
0-100:	DkaA_Chr10aG001640	DkaB_Chr10bG001830
0-101:	DkaA_Chr10aG001650	DkaB_Chr10bG001840
0-102:	DkaA_Chr10aG001660	DkaB_Chr10bG001850
0-103:	DkaA_Chr10aG001680	DkaB_Chr10bG001860
0-104:	DkaA_Chr10aG001690	DkaB_Chr10bG001880
0-105:	DkaA_Chr10aG001700	DkaB_Chr10bG001890
0-106:	DkaA_Chr10aG001800	DkaB_Chr10bG001940
0-107:	DkaA_Chr10aG001810	DkaB_Chr10bG001950
0-108:	DkaA_Chr10aG001820	DkaB_Chr10bG001970
0-109:	DkaA_Chr10aG001830	DkaB_Chr10bG001980
0-110:	DkaA_Chr10aG001850	DkaB_Chr10bG002000
0-111:	DkaA_Chr10aG001860	DkaB_Chr10bG002010
0-112:	DkaA_Chr10aG001870	DkaB_Chr10bG002020
0-113:	DkaA_Chr10aG001880	DkaB_Chr10bG002030
0-114:	DkaA_Chr10aG001900	DkaB_Chr10bG002060
0-115:	DkaA_Chr10aG001910	DkaB_Chr10bG002070
0-116:	DkaA_Chr10aG001920	DkaB_Chr10bG002080
0-117:	DkaA_Chr10aG001930	DkaB_Chr10bG002090
0-118:	DkaA_Chr10aG001950	DkaB_Chr10bG002100
0-119:	DkaA_Chr10aG001980	DkaB_Chr10bG002110
0-120:	DkaA_Chr10aG002020	DkaB_Chr10bG002140
0-121:	DkaA_Chr10aG002050	DkaB_Chr10bG002150
0-122:	DkaA_Chr10aG002060	DkaB_Chr10bG002160
0-123:	DkaA_Chr10aG002110	DkaB_Chr10bG002170
0-124:	DkaA_Chr10aG002120	DkaB_Chr10bG002180
0-125:	DkaA_Chr10aG002130	DkaB_Chr10bG002200
0-126:	DkaA_Chr10aG002140	DkaB_Chr10bG002210
0-127:	DkaA_Chr10aG002150	DkaB_Chr10bG002220
0-128:	DkaA_Chr10aG002160	DkaB_Chr10bG002230
0-129:	DkaA_Chr10aG002170	DkaB_Chr10bG002240
0-130:	DkaA_Chr10aG002180	DkaB_Chr10bG002250
0-131:	DkaA_Chr10aG002190	DkaB_Chr10bG002260
0-132:	DkaA_Chr10aG002200	DkaB_Chr10bG002270
0-133:	DkaA_Chr10aG002210	DkaB_Chr10bG002280
0-134:	DkaA_Chr10aG002220	DkaB_Chr10bG002290
0-135:	DkaA_Chr10aG002230	DkaB_Chr10bG002300
0-136:	DkaA_Chr10aG002240	DkaB_Chr10bG002310
0-137:	DkaA_Chr10aG002250	DkaB_Chr10bG002330
0-138:	DkaA_Chr10aG002270	DkaB_Chr10bG002350
0-139:	DkaA_Chr10aG002290	DkaB_Chr10bG002370
0-140:	DkaA_Chr10aG002300	DkaB_Chr10bG002380
0-141:	DkaA_Chr10aG002310	DkaB_Chr10bG002390
0-142:	DkaA_Chr10aG002320	DkaB_Chr10bG002400
0-143:	DkaA_Chr10aG002330	DkaB_Chr10bG002410
0-144:	DkaA_Chr10aG002360	DkaB_Chr10bG002430
0-145:	DkaA_Chr10aG002370	DkaB_Chr10bG002440
0-146:	DkaA_Chr10aG002390	DkaB_Chr10bG002460
0-147:	DkaA_Chr10aG002400	DkaB_Chr10bG002470
0-148:	DkaA_Chr10aG002430	DkaB_Chr10bG002490
0-149:	DkaA_Chr10aG002440	DkaB_Chr10bG002500
0-150:	DkaA_Chr10aG002450	DkaB_Chr10bG002520
0-151:	DkaA_Chr10aG002460	DkaB_Chr10bG002540
0-152:	DkaA_Chr10aG002470	DkaB_Chr10bG002550
0-153:	DkaA_Chr10aG002480	DkaB_Chr10bG002570
0-154:	DkaA_Chr10aG002500	DkaB_Chr10bG002580
0-155:	DkaA_Chr10aG002510	DkaB_Chr10bG002590
0-156:	DkaA_Chr10aG002530	DkaB_Chr10bG002600
0-157:	DkaA_Chr10aG002540	DkaB_Chr10bG002610
0-158:	DkaA_Chr10aG002550	DkaB_Chr10bG002620
0-159:	DkaA_Chr10aG002560	DkaB_Chr10bG002630
0-160:	DkaA_Chr10aG002600	DkaB_Chr10bG002640
0-161:	DkaA_Chr10aG002610	DkaB_Chr10bG002650
0-162:	DkaA_Chr10aG002620	DkaB_Chr10bG002660
0-163:	DkaA_Chr10aG002630	DkaB_Chr10bG002680
0-164:	DkaA_Chr10aG002640	DkaB_Chr10bG002690
0-165:	DkaA_Chr10aG002650	DkaB_Chr10bG002700
0-166:	DkaA_Chr10aG002660	DkaB_Chr10bG002710
0-167:	DkaA_Chr10aG002670	DkaB_Chr10bG002720
0-168:	DkaA_Chr10aG002680	DkaB_Chr10bG002730
0-169:	DkaA_Chr10aG002690	DkaB_Chr10bG002740
0-170:	DkaA_Chr10aG002700	DkaB_Chr10bG002750
0-171:	DkaA_Chr10aG002710	DkaB_Chr10bG002760
0-172:	DkaA_Chr10aG002760	DkaB_Chr10bG002870
0-173:	DkaA_Chr10aG002770	DkaB_Chr10bG002880
0-174:	DkaA_Chr10aG002780	DkaB_Chr10bG002890
0-175:	DkaA_Chr10aG002790	DkaB_Chr10bG002900
0-176:	DkaA_Chr10aG002800	DkaB_Chr10bG002910
0-177:	DkaA_Chr10aG002810	DkaB_Chr10bG002920
0-178:	DkaA_Chr10aG002820	DkaB_Chr10bG002930
0-179:	DkaA_Chr10aG002830	DkaB_Chr10bG002940
0-180:	DkaA_Chr10aG002840	DkaB_Chr10bG002950
0-181:	DkaA_Chr10aG002850	DkaB_Chr10bG002970
0-182:	DkaA_Chr10aG002860	DkaB_Chr10bG002980
0-183:	DkaA_Chr10aG002870	DkaB_Chr10bG002990
0-184:	DkaA_Chr10aG002880	DkaB_Chr10bG003000
0-185:	DkaA_Chr10aG002890	DkaB_Chr10bG003010
0-186:	DkaA_Chr10aG002900	DkaB_Chr10bG003020
0-187:	DkaA_Chr10aG002910	DkaB_Chr10bG003040
0-188:	DkaA_Chr10aG002920	DkaB_Chr10bG003050
0-189:	DkaA_Chr10aG002930	DkaB_Chr10bG003070
0-190:	DkaA_Chr10aG002990	DkaB_Chr10bG003090
0-191:	DkaA_Chr10aG003010	DkaB_Chr10bG003120
0-192:	DkaA_Chr10aG003020	DkaB_Chr10bG003130
0-193:	DkaA_Chr10aG003030	DkaB_Chr10bG003140
0-194:	DkaA_Chr10aG003040	DkaB_Chr10bG003150
0-195:	DkaA_Chr10aG003050	DkaB_Chr10bG003160
0-196:	DkaA_Chr10aG003060	DkaB_Chr10bG003170
0-197:	DkaA_Chr10aG003070	DkaB_Chr10bG003180
0-198:	DkaA_Chr10aG003080	DkaB_Chr10bG003190
0-199:	DkaA_Chr10aG003090	DkaB_Chr10bG003200
0-200:	DkaA_Chr10aG003100	DkaB_Chr10bG003210
0-201:	DkaA_Chr10aG003140	DkaB_Chr10bG003220
0-202:	DkaA_Chr10aG003150	DkaB_Chr10bG003230
0-203:	DkaA_Chr10aG003190	DkaB_Chr10bG003250
0-204:	DkaA_Chr10aG003200	DkaB_Chr10bG003260
0-205:	DkaA_Chr10aG003210	DkaB_Chr10bG003310
0-206:	DkaA_Chr10aG003220	DkaB_Chr10bG003320
0-207:	DkaA_Chr10aG003230	DkaB_Chr10bG003330
0-208:	DkaA_Chr10aG003240	DkaB_Chr10bG003340
0-209:	DkaA_Chr10aG003250	DkaB_Chr10bG003350
0-210:	DkaA_Chr10aG003260	DkaB_Chr10bG003360
0-211:	DkaA_Chr10aG003270	DkaB_Chr10bG003370
0-212:	DkaA_Chr10aG003280	DkaB_Chr10bG003380
0-213:	DkaA_Chr10aG003300	DkaB_Chr10bG003390
0-214:	DkaA_Chr10aG003470	DkaB_Chr10bG003400
0-215:	DkaA_Chr10aG003490	DkaB_Chr10bG003410
0-216:	DkaA_Chr10aG003500	DkaB_Chr10bG003420
0-217:	DkaA_Chr10aG003510	DkaB_Chr10bG003430
0-218:	DkaA_Chr10aG003540	DkaB_Chr10bG003450
0-219:	DkaA_Chr10aG003550	DkaB_Chr10bG003460
0-220:	DkaA_Chr10aG003560	DkaB_Chr10bG003470
0-221:	DkaA_Chr10aG003570	DkaB_Chr10bG003490
0-222:	DkaA_Chr10aG003580	DkaB_Chr10bG003510
0-223:	DkaA_Chr10aG003590	DkaB_Chr10bG003520
0-224:	DkaA_Chr10aG003600	DkaB_Chr10bG003530
0-225:	DkaA_Chr10aG003620	DkaB_Chr10bG003540
0-226:	DkaA_Chr10aG003640	DkaB_Chr10bG003630
0-227:	DkaA_Chr10aG003660	DkaB_Chr10bG003640
0-228:	DkaA_Chr10aG003670	DkaB_Chr10bG003650
0-229:	DkaA_Chr10aG003700	DkaB_Chr10bG003670
0-230:	DkaA_Chr10aG003710	DkaB_Chr10bG003680
0-231:	DkaA_Chr10aG003720	DkaB_Chr10bG003690
0-232:	DkaA_Chr10aG003730	DkaB_Chr10bG003700
0-233:	DkaA_Chr10aG003740	DkaB_Chr10bG003710
0-234:	DkaA_Chr10aG003770	DkaB_Chr10bG003740
0-235:	DkaA_Chr10aG003800	DkaB_Chr10bG003750
0-236:	DkaA_Chr10aG003810	DkaB_Chr10bG003770
0-237:	DkaA_Chr10aG003820	DkaB_Chr10bG003780
0-238:	DkaA_Chr10aG003830	DkaB_Chr10bG003790
0-239:	DkaA_Chr10aG003840	DkaB_Chr10bG003800
0-240:	DkaA_Chr10aG003850	DkaB_Chr10bG003810
0-241:	DkaA_Chr10aG003860	DkaB_Chr10bG003820
0-242:	DkaA_Chr10aG003870	DkaB_Chr10bG003830
0-243:	DkaA_Chr10aG003880	DkaB_Chr10bG003840
0-244:	DkaA_Chr10aG003890	DkaB_Chr10bG003850
0-245:	DkaA_Chr10aG003900	DkaB_Chr10bG003860
0-246:	DkaA_Chr10aG003920	DkaB_Chr10bG003880
0-247:	DkaA_Chr10aG003930	DkaB_Chr10bG003890
0-248:	DkaA_Chr10aG003940	DkaB_Chr10bG003900
0-249:	DkaA_Chr10aG003950	DkaB_Chr10bG003910
0-250:	DkaA_Chr10aG003960	DkaB_Chr10bG003920
0-251:	DkaA_Chr10aG003970	DkaB_Chr10bG003930
0-252:	DkaA_Chr10aG003980	DkaB_Chr10bG003940
0-253:	DkaA_Chr10aG003990	DkaB_Chr10bG003950
0-254:	DkaA_Chr10aG004000	DkaB_Chr10bG003970
0-255:	DkaA_Chr10aG004010	DkaB_Chr10bG003980
0-256:	DkaA_Chr10aG004020	DkaB_Chr10bG003990
0-257:	DkaA_Chr10aG004030	DkaB_Chr10bG004000
0-258:	DkaA_Chr10aG004040	DkaB_Chr10bG004010
0-259:	DkaA_Chr10aG004050	DkaB_Chr10bG004030
0-260:	DkaA_Chr10aG004070	DkaB_Chr10bG004040
0-261:	DkaA_Chr10aG004080	DkaB_Chr10bG004050
0-262:	DkaA_Chr10aG004090	DkaB_Chr10bG004060
0-263:	DkaA_Chr10aG004100	DkaB_Chr10bG004070
0-264:	DkaA_Chr10aG004110	DkaB_Chr10bG004090
0-265:	DkaA_Chr10aG004130	DkaB_Chr10bG004100
0-266:	DkaA_Chr10aG004140	DkaB_Chr10bG004110
0-267:	DkaA_Chr10aG004150	DkaB_Chr10bG004120
0-268:	DkaA_Chr10aG004160	DkaB_Chr10bG004130
0-269:	DkaA_Chr10aG004170	DkaB_Chr10bG004140
0-270:	DkaA_Chr10aG004180	DkaB_Chr10bG004150
0-271:	DkaA_Chr10aG004190	DkaB_Chr10bG004160
0-272:	DkaA_Chr10aG004200	DkaB_Chr10bG004170
0-273:	DkaA_Chr10aG004210	DkaB_Chr10bG004180
0-274:	DkaA_Chr10aG004220	DkaB_Chr10bG004190
0-275:	DkaA_Chr10aG004230	DkaB_Chr10bG004200
0-276:	DkaA_Chr10aG004240	DkaB_Chr10bG004210
0-277:	DkaA_Chr10aG004260	DkaB_Chr10bG004220
0-278:	DkaA_Chr10aG004270	DkaB_Chr10bG004240
0-279:	DkaA_Chr10aG004280	DkaB_Chr10bG004250
0-280:	DkaA_Chr10aG004290	DkaB_Chr10bG004260
0-281:	DkaA_Chr10aG004300	DkaB_Chr10bG004270
0-282:	DkaA_Chr10aG004310	DkaB_Chr10bG004280
0-283:	DkaA_Chr10aG004320	DkaB_Chr10bG004290
0-284:	DkaA_Chr10aG004340	DkaB_Chr10bG004310
0-285:	DkaA_Chr10aG004350	DkaB_Chr10bG004320
0-286:	DkaA_Chr10aG004360	DkaB_Chr10bG004330
0-287:	DkaA_Chr10aG004370	DkaB_Chr10bG004340
0-288:	DkaA_Chr10aG004380	DkaB_Chr10bG004350
0-289:	DkaA_Chr10aG004390	DkaB_Chr10bG004380
0-290:	DkaA_Chr10aG004400	DkaB_Chr10bG004390
0-291:	DkaA_Chr10aG004410	DkaB_Chr10bG004400
0-292:	DkaA_Chr10aG004420	DkaB_Chr10bG004410
0-293:	DkaA_Chr10aG004430	DkaB_Chr10bG004420
0-294:	DkaA_Chr10aG004440	DkaB_Chr10bG004430
0-295:	DkaA_Chr10aG004450	DkaB_Chr10bG004440
0-296:	DkaA_Chr10aG004460	DkaB_Chr10bG004450
0-297:	DkaA_Chr10aG004470	DkaB_Chr10bG004460
0-298:	DkaA_Chr10aG004480	DkaB_Chr10bG004470
0-299:	DkaA_Chr10aG004490	DkaB_Chr10bG004480
0-300:	DkaA_Chr10aG004500	DkaB_Chr10bG004490
0-301:	DkaA_Chr10aG004510	DkaB_Chr10bG004500
0-302:	DkaA_Chr10aG004520	DkaB_Chr10bG004510
0-303:	DkaA_Chr10aG004530	DkaB_Chr10bG004520
0-304:	DkaA_Chr10aG004540	DkaB_Chr10bG004530
0-305:	DkaA_Chr10aG004560	DkaB_Chr10bG004540
0-306:	DkaA_Chr10aG004570	DkaB_Chr10bG004550
0-307:	DkaA_Chr10aG004580	DkaB_Chr10bG004560
0-308:	DkaA_Chr10aG004590	DkaB_Chr10bG004570
0-309:	DkaA_Chr10aG004610	DkaB_Chr10bG004590
0-310:	DkaA_Chr10aG004620	DkaB_Chr10bG004610
0-311:	DkaA_Chr10aG004630	DkaB_Chr10bG004620
0-312:	DkaA_Chr10aG004640	DkaB_Chr10bG004630
0-313:	DkaA_Chr10aG004650	DkaB_Chr10bG004640
0-314:	DkaA_Chr10aG004660	DkaB_Chr10bG004650
0-315:	DkaA_Chr10aG004670	DkaB_Chr10bG004660
0-316:	DkaA_Chr10aG004680	DkaB_Chr10bG004670
0-317:	DkaA_Chr10aG004690	DkaB_Chr10bG004680
0-318:	DkaA_Chr10aG004700	DkaB_Chr10bG004690
0-319:	DkaA_Chr10aG004710	DkaB_Chr10bG004700
0-320:	DkaA_Chr10aG004720	DkaB_Chr10bG004710
0-321:	DkaA_Chr10aG004740	DkaB_Chr10bG004720
0-322:	DkaA_Chr10aG004750	DkaB_Chr10bG004730
0-323:	DkaA_Chr10aG004760	DkaB_Chr10bG004740
0-324:	DkaA_Chr10aG004770	DkaB_Chr10bG004750
0-325:	DkaA_Chr10aG004780	DkaB_Chr10bG004760
0-326:	DkaA_Chr10aG004790	DkaB_Chr10bG004770
0-327:	DkaA_Chr10aG004810	DkaB_Chr10bG004790
0-328:	DkaA_Chr10aG004820	DkaB_Chr10bG004800
0-329:	DkaA_Chr10aG004840	DkaB_Chr10bG004820
0-330:	DkaA_Chr10aG004850	DkaB_Chr10bG004830
0-331:	DkaA_Chr10aG004860	DkaB_Chr10bG004840
0-332:	DkaA_Chr10aG004870	DkaB_Chr10bG004850
0-333:	DkaA_Chr10aG004890	DkaB_Chr10bG004870
0-334:	DkaA_Chr10aG004900	DkaB_Chr10bG004880
0-335:	DkaA_Chr10aG004910	DkaB_Chr10bG004890
0-336:	DkaA_Chr10aG004930	DkaB_Chr10bG004910
0-337:	DkaA_Chr10aG004940	DkaB_Chr10bG004920
0-338:	DkaA_Chr10aG004950	DkaB_Chr10bG004930
0-339:	DkaA_Chr10aG004960	DkaB_Chr10bG004940
0-340:	DkaA_Chr10aG004980	DkaB_Chr10bG004950
0-341:	DkaA_Chr10aG005010	DkaB_Chr10bG004970
0-342:	DkaA_Chr10aG005040	DkaB_Chr10bG004990
0-343:	DkaA_Chr10aG005060	DkaB_Chr10bG005010
0-344:	DkaA_Chr10aG005070	DkaB_Chr10bG005020
0-345:	DkaA_Chr10aG005080	DkaB_Chr10bG005030
0-346:	DkaA_Chr10aG005090	DkaB_Chr10bG005040
0-347:	DkaA_Chr10aG005100	DkaB_Chr10bG005060
0-348:	DkaA_Chr10aG005110	DkaB_Chr10bG005070
0-349:	DkaA_Chr10aG005120	DkaB_Chr10bG005080
0-350:	DkaA_Chr10aG005130	DkaB_Chr10bG005090
0-351:	DkaA_Chr10aG005140	DkaB_Chr10bG005100
0-352:	DkaA_Chr10aG005160	DkaB_Chr10bG005120
0-353:	DkaA_Chr10aG005170	DkaB_Chr10bG005130
0-354:	DkaA_Chr10aG005180	DkaB_Chr10bG005140
0-355:	DkaA_Chr10aG005240	DkaB_Chr10bG005170
0-356:	DkaA_Chr10aG005270	DkaB_Chr10bG005200
0-357:	DkaA_Chr10aG005280	DkaB_Chr10bG005280
0-358:	DkaA_Chr10aG005290	DkaB_Chr10bG005290
0-359:	DkaA_Chr10aG005300	DkaB_Chr10bG005300
0-360:	DkaA_Chr10aG005320	DkaB_Chr10bG005310
0-361:	DkaA_Chr10aG005330	DkaB_Chr10bG005320
0-362:	DkaA_Chr10aG005360	DkaB_Chr10bG005330
0-363:	DkaA_Chr10aG005370	DkaB_Chr10bG005340
0-364:	DkaA_Chr10aG005380	DkaB_Chr10bG005350
0-365:	DkaA_Chr10aG005390	DkaB_Chr10bG005380
0-366:	DkaA_Chr10aG005400	DkaB_Chr10bG005390
0-367:	DkaA_Chr10aG005410	DkaB_Chr10bG005400
0-368:	DkaA_Chr10aG005440	DkaB_Chr10bG005410
0-369:	DkaA_Chr10aG005450	DkaB_Chr10bG005420
0-370:	DkaA_Chr10aG005460	DkaB_Chr10bG005430
0-371:	DkaA_Chr10aG005470	DkaB_Chr10bG005440
0-372:	DkaA_Chr10aG005480	DkaB_Chr10bG005470
0-373:	DkaA_Chr10aG005490	DkaB_Chr10bG005480
0-374:	DkaA_Chr10aG005500	DkaB_Chr10bG005490
0-375:	DkaA_Chr10aG005510	DkaB_Chr10bG005500
0-376:	DkaA_Chr10aG005520	DkaB_Chr10bG005510
0-377:	DkaA_Chr10aG005530	DkaB_Chr10bG005530
0-378:	DkaA_Chr10aG005540	DkaB_Chr10bG005540
0-379:	DkaA_Chr10aG005550	DkaB_Chr10bG005550
0-380:	DkaA_Chr10aG005560	DkaB_Chr10bG005560
0-381:	DkaA_Chr10aG005570	DkaB_Chr10bG005570
0-382:	DkaA_Chr10aG005580	DkaB_Chr10bG005580
0-383:	DkaA_Chr10aG005600	DkaB_Chr10bG005610
0-384:	DkaA_Chr10aG005620	DkaB_Chr10bG005640
0-385:	DkaA_Chr10aG005630	DkaB_Chr10bG005650
0-386:	DkaA_Chr10aG005650	DkaB_Chr10bG005660
0-387:	DkaA_Chr10aG005660	DkaB_Chr10bG005670
0-388:	DkaA_Chr10aG005670	DkaB_Chr10bG005680
0-389:	DkaA_Chr10aG005680	DkaB_Chr10bG005690
0-390:	DkaA_Chr10aG005690	DkaB_Chr10bG005720
0-391:	DkaA_Chr10aG005700	DkaB_Chr10bG005730
0-392:	DkaA_Chr10aG005710	DkaB_Chr10bG005750
0-393:	DkaA_Chr10aG005720	DkaB_Chr10bG005760
0-394:	DkaA_Chr10aG005730	DkaB_Chr10bG005770
0-395:	DkaA_Chr10aG005740	DkaB_Chr10bG005780
0-396:	DkaA_Chr10aG005750	DkaB_Chr10bG005800
0-397:	DkaA_Chr10aG005760	DkaB_Chr10bG005820
0-398:	DkaA_Chr10aG005770	DkaB_Chr10bG005830
0-399:	DkaA_Chr10aG005780	DkaB_Chr10bG005840
0-400:	DkaA_Chr10aG005790	DkaB_Chr10bG005850
0-401:	DkaA_Chr10aG005800	DkaB_Chr10bG005860
0-402:	DkaA_Chr10aG005820	DkaB_Chr10bG005870
0-403:	DkaA_Chr10aG005830	DkaB_Chr10bG005880
0-404:	DkaA_Chr10aG005840	DkaB_Chr10bG005890
0-405:	DkaA_Chr10aG005850	DkaB_Chr10bG005900
0-406:	DkaA_Chr10aG005860	DkaB_Chr10bG005910
0-407:	DkaA_Chr10aG005870	DkaB_Chr10bG005920
0-408:	DkaA_Chr10aG005880	DkaB_Chr10bG005930
0-409:	DkaA_Chr10aG005890	DkaB_Chr10bG005950
0-410:	DkaA_Chr10aG005900	DkaB_Chr10bG005960
0-411:	DkaA_Chr10aG005910	DkaB_Chr10bG005970
0-412:	DkaA_Chr10aG005920	DkaB_Chr10bG005980
0-413:	DkaA_Chr10aG005940	DkaB_Chr10bG005990
0-414:	DkaA_Chr10aG005950	DkaB_Chr10bG006000
0-415:	DkaA_Chr10aG005960	DkaB_Chr10bG006010
0-416:	DkaA_Chr10aG005970	DkaB_Chr10bG006020
0-417:	DkaA_Chr10aG005980	DkaB_Chr10bG006030
0-418:	DkaA_Chr10aG005990	DkaB_Chr10bG006040
0-419:	DkaA_Chr10aG006000	DkaB_Chr10bG006050
0-420:	DkaA_Chr10aG006010	DkaB_Chr10bG006060
0-421:	DkaA_Chr10aG006020	DkaB_Chr10bG006070
0-422:	DkaA_Chr10aG006040	DkaB_Chr10bG006080
0-423:	DkaA_Chr10aG006050	DkaB_Chr10bG006090
0-424:	DkaA_Chr10aG006060	DkaB_Chr10bG006100
0-425:	DkaA_Chr10aG006070	DkaB_Chr10bG006110
0-426:	DkaA_Chr10aG006080	DkaB_Chr10bG006120
0-427:	DkaA_Chr10aG006090	DkaB_Chr10bG006130
0-428:	DkaA_Chr10aG006100	DkaB_Chr10bG006140
0-429:	DkaA_Chr10aG006110	DkaB_Chr10bG006150
0-430:	DkaA_Chr10aG006120	DkaB_Chr10bG006160
0-431:	DkaA_Chr10aG006140	DkaB_Chr10bG006180
0-432:	DkaA_Chr10aG006150	DkaB_Chr10bG006190
0-433:	DkaA_Chr10aG006160	DkaB_Chr10bG006200
0-434:	DkaA_Chr10aG006170	DkaB_Chr10bG006210
0-435:	DkaA_Chr10aG006180	DkaB_Chr10bG006220
0-436:	DkaA_Chr10aG006190	DkaB_Chr10bG006230
0-437:	DkaA_Chr10aG006200	DkaB_Chr10bG006240
0-438:	DkaA_Chr10aG006210	DkaB_Chr10bG006250
0-439:	DkaA_Chr10aG006220	DkaB_Chr10bG006260
0-440:	DkaA_Chr10aG006230	DkaB_Chr10bG006270
0-441:	DkaA_Chr10aG006240	DkaB_Chr10bG006280
0-442:	DkaA_Chr10aG006250	DkaB_Chr10bG006290
0-443:	DkaA_Chr10aG006260	DkaB_Chr10bG006300
0-444:	DkaA_Chr10aG006270	DkaB_Chr10bG006310
0-445:	DkaA_Chr10aG006280	DkaB_Chr10bG006320
0-446:	DkaA_Chr10aG006290	DkaB_Chr10bG006330
0-447:	DkaA_Chr10aG006300	DkaB_Chr10bG006340
0-448:	DkaA_Chr10aG006310	DkaB_Chr10bG006360
0-449:	DkaA_Chr10aG006320	DkaB_Chr10bG006370
0-450:	DkaA_Chr10aG006330	DkaB_Chr10bG006380
0-451:	DkaA_Chr10aG006340	DkaB_Chr10bG006390
0-452:	DkaA_Chr10aG006350	DkaB_Chr10bG006400
0-453:	DkaA_Chr10aG006360	DkaB_Chr10bG006410
0-454:	DkaA_Chr10aG006370	DkaB_Chr10bG006420
0-455:	DkaA_Chr10aG006380	DkaB_Chr10bG006430
0-456:	DkaA_Chr10aG006390	DkaB_Chr10bG006440
0-457:	DkaA_Chr10aG006400	DkaB_Chr10bG006450
0-458:	DkaA_Chr10aG006410	DkaB_Chr10bG006460
0-459:	DkaA_Chr10aG006420	DkaB_Chr10bG006540
0-460:	DkaA_Chr10aG006430	DkaB_Chr10bG006550
0-461:	DkaA_Chr10aG006440	DkaB_Chr10bG006560
0-462:	DkaA_Chr10aG006450	DkaB_Chr10bG006570
0-463:	DkaA_Chr10aG006500	DkaB_Chr10bG006640
0-464:	DkaA_Chr10aG006510	DkaB_Chr10bG006650
0-465:	DkaA_Chr10aG006530	DkaB_Chr10bG006680
0-466:	DkaA_Chr10aG006540	DkaB_Chr10bG006690
0-467:	DkaA_Chr10aG006550	DkaB_Chr10bG006700
0-468:	DkaA_Chr10aG006560	DkaB_Chr10bG006730
0-469:	DkaA_Chr10aG006570	DkaB_Chr10bG006740
0-470:	DkaA_Chr10aG006590	DkaB_Chr10bG006750
0-471:	DkaA_Chr10aG006600	DkaB_Chr10bG006760
0-472:	DkaA_Chr10aG006620	DkaB_Chr10bG006780
0-473:	DkaA_Chr10aG006630	DkaB_Chr10bG006790
0-474:	DkaA_Chr10aG006640	DkaB_Chr10bG006800
0-475:	DkaA_Chr10aG006650	DkaB_Chr10bG006810
0-476:	DkaA_Chr10aG006660	DkaB_Chr10bG006820
0-477:	DkaA_Chr10aG006670	DkaB_Chr10bG006830
0-478:	DkaA_Chr10aG006680	DkaB_Chr10bG006860
0-479:	DkaA_Chr10aG006690	DkaB_Chr10bG006870
0-480:	DkaA_Chr10aG006710	DkaB_Chr10bG006880
0-481:	DkaA_Chr10aG006720	DkaB_Chr10bG006890
0-482:	DkaA_Chr10aG006730	DkaB_Chr10bG006900
0-483:	DkaA_Chr10aG006740	DkaB_Chr10bG006910
0-484:	DkaA_Chr10aG006750	DkaB_Chr10bG006920
0-485:	DkaA_Chr10aG006760	DkaB_Chr10bG006930
0-486:	DkaA_Chr10aG006770	DkaB_Chr10bG006940
0-487:	DkaA_Chr10aG006780	DkaB_Chr10bG006950
0-488:	DkaA_Chr10aG006790	DkaB_Chr10bG006960
0-489:	DkaA_Chr10aG006800	DkaB_Chr10bG006970
0-490:	DkaA_Chr10aG006810	DkaB_Chr10bG006980
0-491:	DkaA_Chr10aG006820	DkaB_Chr10bG006990
0-492:	DkaA_Chr10aG006830	DkaB_Chr10bG007000
0-493:	DkaA_Chr10aG006840	DkaB_Chr10bG007010
0-494:	DkaA_Chr10aG006850	DkaB_Chr10bG007030
0-495:	DkaA_Chr10aG006860	DkaB_Chr10bG007040
0-496:	DkaA_Chr10aG006880	DkaB_Chr10bG007080
0-497:	DkaA_Chr10aG006900	DkaB_Chr10bG007100
0-498:	DkaA_Chr10aG006920	DkaB_Chr10bG007120
0-499:	DkaA_Chr10aG006940	DkaB_Chr10bG007130
0-500:	DkaA_Chr10aG006950	DkaB_Chr10bG007140
0-501:	DkaA_Chr10aG006960	DkaB_Chr10bG007150
0-502:	DkaA_Chr10aG006970	DkaB_Chr10bG007160
0-503:	DkaA_Chr10aG006980	DkaB_Chr10bG007170
0-504:	DkaA_Chr10aG007000	DkaB_Chr10bG007210
0-505:	DkaA_Chr10aG007010	DkaB_Chr10bG007230
0-506:	DkaA_Chr10aG007020	DkaB_Chr10bG007240
0-507:	DkaA_Chr10aG007040	DkaB_Chr10bG007250
0-508:	DkaA_Chr10aG007050	DkaB_Chr10bG007260
0-509:	DkaA_Chr10aG007060	DkaB_Chr10bG007270
0-510:	DkaA_Chr10aG007070	DkaB_Chr10bG007280
0-511:	DkaA_Chr10aG007080	DkaB_Chr10bG007290
0-512:	DkaA_Chr10aG007090	DkaB_Chr10bG007300
0-513:	DkaA_Chr10aG007100	DkaB_Chr10bG007310
0-514:	DkaA_Chr10aG007130	DkaB_Chr10bG007330
0-515:	DkaA_Chr10aG007140	DkaB_Chr10bG007340
0-516:	DkaA_Chr10aG007150	DkaB_Chr10bG007350
0-517:	DkaA_Chr10aG007170	DkaB_Chr10bG007400
0-518:	DkaA_Chr10aG007180	DkaB_Chr10bG007420
0-519:	DkaA_Chr10aG007190	DkaB_Chr10bG007510
0-520:	DkaA_Chr10aG007200	DkaB_Chr10bG007520
0-521:	DkaA_Chr10aG007210	DkaB_Chr10bG007530
0-522:	DkaA_Chr10aG007220	DkaB_Chr10bG007540
0-523:	DkaA_Chr10aG007230	DkaB_Chr10bG007550
0-524:	DkaA_Chr10aG007240	DkaB_Chr10bG007560
0-525:	DkaA_Chr10aG007250	DkaB_Chr10bG007570
0-526:	DkaA_Chr10aG007260	DkaB_Chr10bG007580
0-527:	DkaA_Chr10aG007270	DkaB_Chr10bG007590
0-528:	DkaA_Chr10aG007280	DkaB_Chr10bG007600
0-529:	DkaA_Chr10aG007290	DkaB_Chr10bG007610
0-530:	DkaA_Chr10aG007300	DkaB_Chr10bG007620
0-531:	DkaA_Chr10aG007310	DkaB_Chr10bG007630
0-532:	DkaA_Chr10aG007320	DkaB_Chr10bG007640
0-533:	DkaA_Chr10aG007330	DkaB_Chr10bG007650
0-534:	DkaA_Chr10aG007340	DkaB_Chr10bG007660
0-535:	DkaA_Chr10aG007350	DkaB_Chr10bG007670
0-536:	DkaA_Chr10aG007360	DkaB_Chr10bG007680
0-537:	DkaA_Chr10aG007370	DkaB_Chr10bG007690
0-538:	DkaA_Chr10aG007380	DkaB_Chr10bG007700
0-539:	DkaA_Chr10aG007410	DkaB_Chr10bG007710
0-540:	DkaA_Chr10aG007420	DkaB_Chr10bG007720
0-541:	DkaA_Chr10aG007440	DkaB_Chr10bG007740
0-542:	DkaA_Chr10aG007450	DkaB_Chr10bG007750
0-543:	DkaA_Chr10aG007470	DkaB_Chr10bG007760
0-544:	DkaA_Chr10aG007480	DkaB_Chr10bG007770
0-545:	DkaA_Chr10aG007490	DkaB_Chr10bG007780
0-546:	DkaA_Chr10aG007500	DkaB_Chr10bG007790
0-547:	DkaA_Chr10aG007510	DkaB_Chr10bG007800
0-548:	DkaA_Chr10aG007520	DkaB_Chr10bG007810
0-549:	DkaA_Chr10aG007540	DkaB_Chr10bG007820
0-550:	DkaA_Chr10aG007550	DkaB_Chr10bG007830
0-551:	DkaA_Chr10aG007560	DkaB_Chr10bG007850
0-552:	DkaA_Chr10aG007570	DkaB_Chr10bG007860
0-553:	DkaA_Chr10aG007580	DkaB_Chr10bG007870
0-554:	DkaA_Chr10aG007590	DkaB_Chr10bG007880
0-555:	DkaA_Chr10aG007600	DkaB_Chr10bG007890
0-556:	DkaA_Chr10aG007610	DkaB_Chr10bG007900
0-557:	DkaA_Chr10aG007630	DkaB_Chr10bG007910
0-558:	DkaA_Chr10aG007640	DkaB_Chr10bG007920
0-559:	DkaA_Chr10aG007650	DkaB_Chr10bG007930
0-560:	DkaA_Chr10aG007660	DkaB_Chr10bG007940
0-561:	DkaA_Chr10aG007670	DkaB_Chr10bG007950
0-562:	DkaA_Chr10aG007680	DkaB_Chr10bG007960
0-563:	DkaA_Chr10aG007690	DkaB_Chr10bG007970
0-564:	DkaA_Chr10aG007700	DkaB_Chr10bG007980
0-565:	DkaA_Chr10aG007730	DkaB_Chr10bG007990
0-566:	DkaA_Chr10aG007750	DkaB_Chr10bG008000
0-567:	DkaA_Chr10aG007760	DkaB_Chr10bG008010
0-568:	DkaA_Chr10aG007770	DkaB_Chr10bG008020
0-569:	DkaA_Chr10aG007780	DkaB_Chr10bG008030
0-570:	DkaA_Chr10aG007790	DkaB_Chr10bG008040
0-571:	DkaA_Chr10aG007800	DkaB_Chr10bG008050
0-572:	DkaA_Chr10aG007810	DkaB_Chr10bG008060
0-573:	DkaA_Chr10aG007820	DkaB_Chr10bG008070
0-574:	DkaA_Chr10aG007830	DkaB_Chr10bG008080
0-575:	DkaA_Chr10aG007840	DkaB_Chr10bG008090
0-576:	DkaA_Chr10aG007850	DkaB_Chr10bG008100
0-577:	DkaA_Chr10aG007860	DkaB_Chr10bG008110
0-578:	DkaA_Chr10aG007890	DkaB_Chr10bG008120
0-579:	DkaA_Chr10aG007900	DkaB_Chr10bG008130
0-580:	DkaA_Chr10aG007910	DkaB_Chr10bG008150
0-581:	DkaA_Chr10aG007920	DkaB_Chr10bG008160
0-582:	DkaA_Chr10aG007930	DkaB_Chr10bG008170
0-583:	DkaA_Chr10aG007950	DkaB_Chr10bG008190
0-584:	DkaA_Chr10aG007960	DkaB_Chr10bG008200
0-585:	DkaA_Chr10aG007970	DkaB_Chr10bG008210
0-586:	DkaA_Chr10aG007980	DkaB_Chr10bG008220
0-587:	DkaA_Chr10aG007990	DkaB_Chr10bG008230
0-588:	DkaA_Chr10aG008000	DkaB_Chr10bG008240
0-589:	DkaA_Chr10aG008010	DkaB_Chr10bG008250
0-590:	DkaA_Chr10aG008020	DkaB_Chr10bG008260
0-591:	DkaA_Chr10aG008030	DkaB_Chr10bG008270
0-592:	DkaA_Chr10aG008040	DkaB_Chr10bG008280
0-593:	DkaA_Chr10aG008050	DkaB_Chr10bG008290
0-594:	DkaA_Chr10aG008060	DkaB_Chr10bG008300
0-595:	DkaA_Chr10aG008070	DkaB_Chr10bG008310
0-596:	DkaA_Chr10aG008080	DkaB_Chr10bG008320
0-597:	DkaA_Chr10aG008090	DkaB_Chr10bG008330
0-598:	DkaA_Chr10aG008100	DkaB_Chr10bG008340
0-599:	DkaA_Chr10aG008110	DkaB_Chr10bG008350
0-600:	DkaA_Chr10aG008120	DkaB_Chr10bG008360
0-601:	DkaA_Chr10aG008130	DkaB_Chr10bG008370
0-602:	DkaA_Chr10aG008140	DkaB_Chr10bG008380
0-603:	DkaA_Chr10aG008150	DkaB_Chr10bG008390
0-604:	DkaA_Chr10aG008160	DkaB_Chr10bG008400
0-605:	DkaA_Chr10aG008170	DkaB_Chr10bG008410
0-606:	DkaA_Chr10aG008180	DkaB_Chr10bG008420
0-607:	DkaA_Chr10aG008190	DkaB_Chr10bG008430
0-608:	DkaA_Chr10aG008200	DkaB_Chr10bG008440
0-609:	DkaA_Chr10aG008210	DkaB_Chr10bG008450
0-610:	DkaA_Chr10aG008220	DkaB_Chr10bG008460
0-611:	DkaA_Chr10aG008230	DkaB_Chr10bG008470
0-612:	DkaA_Chr10aG008240	DkaB_Chr10bG008480
0-613:	DkaA_Chr10aG008250	DkaB_Chr10bG008490
0-614:	DkaA_Chr10aG008260	DkaB_Chr10bG008500
0-615:	DkaA_Chr10aG008270	DkaB_Chr10bG008510
0-616:	DkaA_Chr10aG008280	DkaB_Chr10bG008520
0-617:	DkaA_Chr10aG008290	DkaB_Chr10bG008540
0-618:	DkaA_Chr10aG008310	DkaB_Chr10bG008550
0-619:	DkaA_Chr10aG008320	DkaB_Chr10bG008560
0-620:	DkaA_Chr10aG008330	DkaB_Chr10bG008570
0-621:	DkaA_Chr10aG008340	DkaB_Chr10bG008580
0-622:	DkaA_Chr10aG008350	DkaB_Chr10bG008590
0-623:	DkaA_Chr10aG008360	DkaB_Chr10bG008600
0-624:	DkaA_Chr10aG008370	DkaB_Chr10bG008610
0-625:	DkaA_Chr10aG008380	DkaB_Chr10bG008620
0-626:	DkaA_Chr10aG008390	DkaB_Chr10bG008630
0-627:	DkaA_Chr10aG008400	DkaB_Chr10bG008640
0-628:	DkaA_Chr10aG008410	DkaB_Chr10bG008650
0-629:	DkaA_Chr10aG008420	DkaB_Chr10bG008660
0-630:	DkaA_Chr10aG008430	DkaB_Chr10bG008670
0-631:	DkaA_Chr10aG008440	DkaB_Chr10bG008680
0-632:	DkaA_Chr10aG008450	DkaB_Chr10bG008690
0-633:	DkaA_Chr10aG008460	DkaB_Chr10bG008700
0-634:	DkaA_Chr10aG008470	DkaB_Chr10bG008710
0-635:	DkaA_Chr10aG008480	DkaB_Chr10bG008720
0-636:	DkaA_Chr10aG008490	DkaB_Chr10bG008730
0-637:	DkaA_Chr10aG008500	DkaB_Chr10bG008740
0-638:	DkaA_Chr10aG008510	DkaB_Chr10bG008750
0-639:	DkaA_Chr10aG008520	DkaB_Chr10bG008760
0-640:	DkaA_Chr10aG008530	DkaB_Chr10bG008770
0-641:	DkaA_Chr10aG008550	DkaB_Chr10bG008780
0-642:	DkaA_Chr10aG008560	DkaB_Chr10bG008790
0-643:	DkaA_Chr10aG008570	DkaB_Chr10bG008800
0-644:	DkaA_Chr10aG008580	DkaB_Chr10bG008810
0-645:	DkaA_Chr10aG008590	DkaB_Chr10bG008820
0-646:	DkaA_Chr10aG008600	DkaB_Chr10bG008830
0-647:	DkaA_Chr10aG008610	DkaB_Chr10bG008840
0-648:	DkaA_Chr10aG008620	DkaB_Chr10bG008860
0-649:	DkaA_Chr10aG008630	DkaB_Chr10bG008870
0-650:	DkaA_Chr10aG008640	DkaB_Chr10bG008880
0-651:	DkaA_Chr10aG008650	DkaB_Chr10bG008890
0-652:	DkaA_Chr10aG008670	DkaB_Chr10bG008900
0-653:	DkaA_Chr10aG008700	DkaB_Chr10bG008930
0-654:	DkaA_Chr10aG008710	DkaB_Chr10bG008940
0-655:	DkaA_Chr10aG008720	DkaB_Chr10bG008960
0-656:	DkaA_Chr10aG008730	DkaB_Chr10bG008970
0-657:	DkaA_Chr10aG008740	DkaB_Chr10bG008980
0-658:	DkaA_Chr10aG008770	DkaB_Chr10bG009020
0-659:	DkaA_Chr10aG008780	DkaB_Chr10bG009030
0-660:	DkaA_Chr10aG008800	DkaB_Chr10bG009040
0-661:	DkaA_Chr10aG008810	DkaB_Chr10bG009050
0-662:	DkaA_Chr10aG008820	DkaB_Chr10bG009060
0-663:	DkaA_Chr10aG008840	DkaB_Chr10bG009090
0-664:	DkaA_Chr10aG008880	DkaB_Chr10bG009130
0-665:	DkaA_Chr10aG008890	DkaB_Chr10bG009140
0-666:	DkaA_Chr10aG008900	DkaB_Chr10bG009150
0-667:	DkaA_Chr10aG008910	DkaB_Chr10bG009170
0-668:	DkaA_Chr10aG008920	DkaB_Chr10bG009180
0-669:	DkaA_Chr10aG008940	DkaB_Chr10bG009200
0-670:	DkaA_Chr10aG008950	DkaB_Chr10bG009210
0-671:	DkaA_Chr10aG008970	DkaB_Chr10bG009220
0-672:	DkaA_Chr10aG009000	DkaB_Chr10bG009240
0-673:	DkaA_Chr10aG009010	DkaB_Chr10bG009250
0-674:	DkaA_Chr10aG009020	DkaB_Chr10bG009260
0-675:	DkaA_Chr10aG009030	DkaB_Chr10bG009270
0-676:	DkaA_Chr10aG009040	DkaB_Chr10bG009280
0-677:	DkaA_Chr10aG009050	DkaB_Chr10bG009290
0-678:	DkaA_Chr10aG009060	DkaB_Chr10bG009300
0-679:	DkaA_Chr10aG009090	DkaB_Chr10bG009320
0-680:	DkaA_Chr10aG009100	DkaB_Chr10bG009330
0-681:	DkaA_Chr10aG009110	DkaB_Chr10bG009340
0-682:	DkaA_Chr10aG009120	DkaB_Chr10bG009350
0-683:	DkaA_Chr10aG009130	DkaB_Chr10bG009360
0-684:	DkaA_Chr10aG009140	DkaB_Chr10bG009370
0-685:	DkaA_Chr10aG009150	DkaB_Chr10bG009380
0-686:	DkaA_Chr10aG009160	DkaB_Chr10bG009390
0-687:	DkaA_Chr10aG009170	DkaB_Chr10bG009400
0-688:	DkaA_Chr10aG009180	DkaB_Chr10bG009410
0-689:	DkaA_Chr10aG009190	DkaB_Chr10bG009420
0-690:	DkaA_Chr10aG009200	DkaB_Chr10bG009430
0-691:	DkaA_Chr10aG009230	DkaB_Chr10bG009440
0-692:	DkaA_Chr10aG009240	DkaB_Chr10bG009480
0-693:	DkaA_Chr10aG009290	DkaB_Chr10bG009510
0-694:	DkaA_Chr10aG009300	DkaB_Chr10bG009520
0-695:	DkaA_Chr10aG009310	DkaB_Chr10bG009530
0-696:	DkaA_Chr10aG009320	DkaB_Chr10bG009540
0-697:	DkaA_Chr10aG009330	DkaB_Chr10bG009550
0-698:	DkaA_Chr10aG009340	DkaB_Chr10bG009560
0-699:	DkaA_Chr10aG009350	DkaB_Chr10bG009570
0-700:	DkaA_Chr10aG009360	DkaB_Chr10bG009580
0-701:	DkaA_Chr10aG009380	DkaB_Chr10bG009600
0-702:	DkaA_Chr10aG009390	DkaB_Chr10bG009620
0-703:	DkaA_Chr10aG009400	DkaB_Chr10bG009630
0-704:	DkaA_Chr10aG009410	DkaB_Chr10bG009640
0-705:	DkaA_Chr10aG009420	DkaB_Chr10bG009650
0-706:	DkaA_Chr10aG009430	DkaB_Chr10bG009660
0-707:	DkaA_Chr10aG009440	DkaB_Chr10bG009670
0-708:	DkaA_Chr10aG009460	DkaB_Chr10bG009680
0-709:	DkaA_Chr10aG009470	DkaB_Chr10bG009690
0-710:	DkaA_Chr10aG009480	DkaB_Chr10bG009700
0-711:	DkaA_Chr10aG009490	DkaB_Chr10bG009710
0-712:	DkaA_Chr10aG009510	DkaB_Chr10bG009740
0-713:	DkaA_Chr10aG009520	DkaB_Chr10bG009750
0-714:	DkaA_Chr10aG009530	DkaB_Chr10bG009760
0-715:	DkaA_Chr10aG009540	DkaB_Chr10bG009770
0-716:	DkaA_Chr10aG009550	DkaB_Chr10bG009780
0-717:	DkaA_Chr10aG009560	DkaB_Chr10bG009790
0-718:	DkaA_Chr10aG009580	DkaB_Chr10bG009810
0-719:	DkaA_Chr10aG009600	DkaB_Chr10bG009820
0-720:	DkaA_Chr10aG009610	DkaB_Chr10bG009830
0-721:	DkaA_Chr10aG009620	DkaB_Chr10bG009840
0-722:	DkaA_Chr10aG009630	DkaB_Chr10bG009850
0-723:	DkaA_Chr10aG009640	DkaB_Chr10bG009860
0-724:	DkaA_Chr10aG009650	DkaB_Chr10bG009870
0-725:	DkaA_Chr10aG009660	DkaB_Chr10bG009880
0-726:	DkaA_Chr10aG009670	DkaB_Chr10bG009890
0-727:	DkaA_Chr10aG009680	DkaB_Chr10bG009900
0-728:	DkaA_Chr10aG009690	DkaB_Chr10bG009910
0-729:	DkaA_Chr10aG009700	DkaB_Chr10bG009920
0-730:	DkaA_Chr10aG009710	DkaB_Chr10bG009930
0-731:	DkaA_Chr10aG009720	DkaB_Chr10bG009940
0-732:	DkaA_Chr10aG009730	DkaB_Chr10bG009950
0-733:	DkaA_Chr10aG009740	DkaB_Chr10bG009960
0-734:	DkaA_Chr10aG009750	DkaB_Chr10bG009970
0-735:	DkaA_Chr10aG009760	DkaB_Chr10bG009980
0-736:	DkaA_Chr10aG009770	DkaB_Chr10bG009990
0-737:	DkaA_Chr10aG009790	DkaB_Chr10bG010010
0-738:	DkaA_Chr10aG009800	DkaB_Chr10bG010020
0-739:	DkaA_Chr10aG009810	DkaB_Chr10bG010030
0-740:	DkaA_Chr10aG009820	DkaB_Chr10bG010040
0-741:	DkaA_Chr10aG009830	DkaB_Chr10bG010050
0-742:	DkaA_Chr10aG009840	DkaB_Chr10bG010060
0-743:	DkaA_Chr10aG009850	DkaB_Chr10bG010070
0-744:	DkaA_Chr10aG009860	DkaB_Chr10bG010080
0-745:	DkaA_Chr10aG009870	DkaB_Chr10bG010090
0-746:	DkaA_Chr10aG009880	DkaB_Chr10bG010100
0-747:	DkaA_Chr10aG009890	DkaB_Chr10bG010110
0-748:	DkaA_Chr10aG009900	DkaB_Chr10bG010120
0-749:	DkaA_Chr10aG009910	DkaB_Chr10bG010130
0-750:	DkaA_Chr10aG009920	DkaB_Chr10bG010140
0-751:	DkaA_Chr10aG009930	DkaB_Chr10bG010150
0-752:	DkaA_Chr10aG009940	DkaB_Chr10bG010160
0-753:	DkaA_Chr10aG009950	DkaB_Chr10bG010170
0-754:	DkaA_Chr10aG009960	DkaB_Chr10bG010180
0-755:	DkaA_Chr10aG009970	DkaB_Chr10bG010200
0-756:	DkaA_Chr10aG009980	DkaB_Chr10bG010210
0-757:	DkaA_Chr10aG009990	DkaB_Chr10bG010220
0-758:	DkaA_Chr10aG010000	DkaB_Chr10bG010230
0-759:	DkaA_Chr10aG010010	DkaB_Chr10bG010240
0-760:	DkaA_Chr10aG010020	DkaB_Chr10bG010250
0-761:	DkaA_Chr10aG010030	DkaB_Chr10bG010260
0-762:	DkaA_Chr10aG010040	DkaB_Chr10bG010270
0-763:	DkaA_Chr10aG010050	DkaB_Chr10bG010280
0-764:	DkaA_Chr10aG010070	DkaB_Chr10bG010290
0-765:	DkaA_Chr10aG010080	DkaB_Chr10bG010300
0-766:	DkaA_Chr10aG010090	DkaB_Chr10bG010320
0-767:	DkaA_Chr10aG010100	DkaB_Chr10bG010330
0-768:	DkaA_Chr10aG010110	DkaB_Chr10bG010340
0-769:	DkaA_Chr10aG010120	DkaB_Chr10bG010350
0-770:	DkaA_Chr10aG010130	DkaB_Chr10bG010360
0-771:	DkaA_Chr10aG010140	DkaB_Chr10bG010370
0-772:	DkaA_Chr10aG010150	DkaB_Chr10bG010380
0-773:	DkaA_Chr10aG010160	DkaB_Chr10bG010390
0-774:	DkaA_Chr10aG010170	DkaB_Chr10bG010400
0-775:	DkaA_Chr10aG010180	DkaB_Chr10bG010410
0-776:	DkaA_Chr10aG010190	DkaB_Chr10bG010420
0-777:	DkaA_Chr10aG010220	DkaB_Chr10bG010450
0-778:	DkaA_Chr10aG010230	DkaB_Chr10bG010460
0-779:	DkaA_Chr10aG010240	DkaB_Chr10bG010470
0-780:	DkaA_Chr10aG010250	DkaB_Chr10bG010480
0-781:	DkaA_Chr10aG010260	DkaB_Chr10bG010490
0-782:	DkaA_Chr10aG010270	DkaB_Chr10bG010500
0-783:	DkaA_Chr10aG010280	DkaB_Chr10bG010510
0-784:	DkaA_Chr10aG010290	DkaB_Chr10bG010520
0-785:	DkaA_Chr10aG010300	DkaB_Chr10bG010530
0-786:	DkaA_Chr10aG010310	DkaB_Chr10bG010540
0-787:	DkaA_Chr10aG010320	DkaB_Chr10bG010550
0-788:	DkaA_Chr10aG010330	DkaB_Chr10bG010560
0-789:	DkaA_Chr10aG010350	DkaB_Chr10bG010580
0-790:	DkaA_Chr10aG010360	DkaB_Chr10bG010590
0-791:	DkaA_Chr10aG010370	DkaB_Chr10bG010600
0-792:	DkaA_Chr10aG010390	DkaB_Chr10bG010640
0-793:	DkaA_Chr10aG010400	DkaB_Chr10bG010650
0-794:	DkaA_Chr10aG010410	DkaB_Chr10bG010660
0-795:	DkaA_Chr10aG010420	DkaB_Chr10bG010670
0-796:	DkaA_Chr10aG010430	DkaB_Chr10bG010680
0-797:	DkaA_Chr10aG010440	DkaB_Chr10bG010690
0-798:	DkaA_Chr10aG010450	DkaB_Chr10bG010700
0-799:	DkaA_Chr10aG010460	DkaB_Chr10bG010710
0-800:	DkaA_Chr10aG010470	DkaB_Chr10bG010720
0-801:	DkaA_Chr10aG010480	DkaB_Chr10bG010730
0-802:	DkaA_Chr10aG010490	DkaB_Chr10bG010740
0-803:	DkaA_Chr10aG010500	DkaB_Chr10bG010750
0-804:	DkaA_Chr10aG010520	DkaB_Chr10bG010780
0-805:	DkaA_Chr10aG010530	DkaB_Chr10bG010790
0-806:	DkaA_Chr10aG010540	DkaB_Chr10bG010800
0-807:	DkaA_Chr10aG010550	DkaB_Chr10bG010810
0-808:	DkaA_Chr10aG010560	DkaB_Chr10bG010820
0-809:	DkaA_Chr10aG010570	DkaB_Chr10bG010830
0-810:	DkaA_Chr10aG010590	DkaB_Chr10bG010840
0-811:	DkaA_Chr10aG010600	DkaB_Chr10bG010850
0-812:	DkaA_Chr10aG010620	DkaB_Chr10bG010870
0-813:	DkaA_Chr10aG010630	DkaB_Chr10bG010880
0-814:	DkaA_Chr10aG010640	DkaB_Chr10bG010890
0-815:	DkaA_Chr10aG010650	DkaB_Chr10bG010900
0-816:	DkaA_Chr10aG010660	DkaB_Chr10bG010910
0-817:	DkaA_Chr10aG010670	DkaB_Chr10bG010920
0-818:	DkaA_Chr10aG010680	DkaB_Chr10bG010930
0-819:	DkaA_Chr10aG010690	DkaB_Chr10bG010940
0-820:	DkaA_Chr10aG010710	DkaB_Chr10bG010950
0-821:	DkaA_Chr10aG010720	DkaB_Chr10bG010960
0-822:	DkaA_Chr10aG010730	DkaB_Chr10bG010970
0-823:	DkaA_Chr10aG010750	DkaB_Chr10bG010990
0-824:	DkaA_Chr10aG010760	DkaB_Chr10bG011000
0-825:	DkaA_Chr10aG010780	DkaB_Chr10bG011010
0-826:	DkaA_Chr10aG010790	DkaB_Chr10bG011020
0-827:	DkaA_Chr10aG010800	DkaB_Chr10bG011030
0-828:	DkaA_Chr10aG010810	DkaB_Chr10bG011040
0-829:	DkaA_Chr10aG010820	DkaB_Chr10bG011050
0-830:	DkaA_Chr10aG010830	DkaB_Chr10bG011060
0-831:	DkaA_Chr10aG010840	DkaB_Chr10bG011070
0-832:	DkaA_Chr10aG010850	DkaB_Chr10bG011080
0-833:	DkaA_Chr10aG010860	DkaB_Chr10bG011090
0-834:	DkaA_Chr10aG010870	DkaB_Chr10bG011100
0-835:	DkaA_Chr10aG010880	DkaB_Chr10bG011110
0-836:	DkaA_Chr10aG010890	DkaB_Chr10bG011120
0-837:	DkaA_Chr10aG010900	DkaB_Chr10bG011130
0-838:	DkaA_Chr10aG010910	DkaB_Chr10bG011140
0-839:	DkaA_Chr10aG010920	DkaB_Chr10bG011150
0-840:	DkaA_Chr10aG010930	DkaB_Chr10bG011160
0-841:	DkaA_Chr10aG010940	DkaB_Chr10bG011170
0-842:	DkaA_Chr10aG010950	DkaB_Chr10bG011180
0-843:	DkaA_Chr10aG010960	DkaB_Chr10bG011190
0-844:	DkaA_Chr10aG010970	DkaB_Chr10bG011200
0-845:	DkaA_Chr10aG010980	DkaB_Chr10bG011210
0-846:	DkaA_Chr10aG010990	DkaB_Chr10bG011220
0-847:	DkaA_Chr10aG011000	DkaB_Chr10bG011230
0-848:	DkaA_Chr10aG011010	DkaB_Chr10bG011240
0-849:	DkaA_Chr10aG011020	DkaB_Chr10bG011250
0-850:	DkaA_Chr10aG011030	DkaB_Chr10bG011260
0-851:	DkaA_Chr10aG011040	DkaB_Chr10bG011270
0-852:	DkaA_Chr10aG011050	DkaB_Chr10bG011280
0-853:	DkaA_Chr10aG011060	DkaB_Chr10bG011290
0-854:	DkaA_Chr10aG011070	DkaB_Chr10bG011310
0-855:	DkaA_Chr10aG011080	DkaB_Chr10bG011320
0-856:	DkaA_Chr10aG011090	DkaB_Chr10bG011330
0-857:	DkaA_Chr10aG011100	DkaB_Chr10bG011340
0-858:	DkaA_Chr10aG011110	DkaB_Chr10bG011350
0-859:	DkaA_Chr10aG011120	DkaB_Chr10bG011360
0-860:	DkaA_Chr10aG011130	DkaB_Chr10bG011370
0-861:	DkaA_Chr10aG011140	DkaB_Chr10bG011380
0-862:	DkaA_Chr10aG011150	DkaB_Chr10bG011390
0-863:	DkaA_Chr10aG011160	DkaB_Chr10bG011400
0-864:	DkaA_Chr10aG011180	DkaB_Chr10bG011420
0-865:	DkaA_Chr10aG011190	DkaB_Chr10bG011430
0-866:	DkaA_Chr10aG011200	DkaB_Chr10bG011440
## Alignment 1: score=11293.0 e_value=0 N=229 Chr10a&Chr10b plus
1- 0:	DkaA_Chr10aG012580	DkaB_Chr10bG011490
1- 1:	DkaA_Chr10aG012610	DkaB_Chr10bG011510
1- 2:	DkaA_Chr10aG012650	DkaB_Chr10bG011530
1- 3:	DkaA_Chr10aG012660	DkaB_Chr10bG011540
1- 4:	DkaA_Chr10aG012680	DkaB_Chr10bG011550
1- 5:	DkaA_Chr10aG012690	DkaB_Chr10bG011560
1- 6:	DkaA_Chr10aG012700	DkaB_Chr10bG011570
1- 7:	DkaA_Chr10aG012710	DkaB_Chr10bG011580
1- 8:	DkaA_Chr10aG012720	DkaB_Chr10bG011590
1- 9:	DkaA_Chr10aG012730	DkaB_Chr10bG011600
1- 10:	DkaA_Chr10aG012740	DkaB_Chr10bG011610
1- 11:	DkaA_Chr10aG012750	DkaB_Chr10bG011620
1- 12:	DkaA_Chr10aG012760	DkaB_Chr10bG011640
1- 13:	DkaA_Chr10aG012770	DkaB_Chr10bG011650
1- 14:	DkaA_Chr10aG012780	DkaB_Chr10bG011660
1- 15:	DkaA_Chr10aG012790	DkaB_Chr10bG011670
1- 16:	DkaA_Chr10aG012800	DkaB_Chr10bG011680
1- 17:	DkaA_Chr10aG012810	DkaB_Chr10bG011690
1- 18:	DkaA_Chr10aG012830	DkaB_Chr10bG011700
1- 19:	DkaA_Chr10aG012840	DkaB_Chr10bG011720
1- 20:	DkaA_Chr10aG012850	DkaB_Chr10bG011730
1- 21:	DkaA_Chr10aG012860	DkaB_Chr10bG011740
1- 22:	DkaA_Chr10aG012870	DkaB_Chr10bG011750
1- 23:	DkaA_Chr10aG012880	DkaB_Chr10bG011760
1- 24:	DkaA_Chr10aG012890	DkaB_Chr10bG011770
1- 25:	DkaA_Chr10aG012900	DkaB_Chr10bG011780
1- 26:	DkaA_Chr10aG012910	DkaB_Chr10bG011790
1- 27:	DkaA_Chr10aG012920	DkaB_Chr10bG011800
1- 28:	DkaA_Chr10aG012930	DkaB_Chr10bG011810
1- 29:	DkaA_Chr10aG012950	DkaB_Chr10bG011820
1- 30:	DkaA_Chr10aG012960	DkaB_Chr10bG011830
1- 31:	DkaA_Chr10aG012970	DkaB_Chr10bG011840
1- 32:	DkaA_Chr10aG012980	DkaB_Chr10bG011850
1- 33:	DkaA_Chr10aG012990	DkaB_Chr10bG011860
1- 34:	DkaA_Chr10aG013000	DkaB_Chr10bG011870
1- 35:	DkaA_Chr10aG013010	DkaB_Chr10bG011880
1- 36:	DkaA_Chr10aG013020	DkaB_Chr10bG011890
1- 37:	DkaA_Chr10aG013030	DkaB_Chr10bG011900
1- 38:	DkaA_Chr10aG013040	DkaB_Chr10bG011920
1- 39:	DkaA_Chr10aG013060	DkaB_Chr10bG011930
1- 40:	DkaA_Chr10aG013070	DkaB_Chr10bG011940
1- 41:	DkaA_Chr10aG013080	DkaB_Chr10bG011950
1- 42:	DkaA_Chr10aG013090	DkaB_Chr10bG011960
1- 43:	DkaA_Chr10aG013100	DkaB_Chr10bG011970
1- 44:	DkaA_Chr10aG013110	DkaB_Chr10bG011980
1- 45:	DkaA_Chr10aG013120	DkaB_Chr10bG011990
1- 46:	DkaA_Chr10aG013130	DkaB_Chr10bG012000
1- 47:	DkaA_Chr10aG013140	DkaB_Chr10bG012010
1- 48:	DkaA_Chr10aG013170	DkaB_Chr10bG012020
1- 49:	DkaA_Chr10aG013180	DkaB_Chr10bG012030
1- 50:	DkaA_Chr10aG013190	DkaB_Chr10bG012040
1- 51:	DkaA_Chr10aG013200	DkaB_Chr10bG012050
1- 52:	DkaA_Chr10aG013210	DkaB_Chr10bG012060
1- 53:	DkaA_Chr10aG013230	DkaB_Chr10bG012080
1- 54:	DkaA_Chr10aG013240	DkaB_Chr10bG012090
1- 55:	DkaA_Chr10aG013250	DkaB_Chr10bG012110
1- 56:	DkaA_Chr10aG013260	DkaB_Chr10bG012120
1- 57:	DkaA_Chr10aG013270	DkaB_Chr10bG012130
1- 58:	DkaA_Chr10aG013290	DkaB_Chr10bG012150
1- 59:	DkaA_Chr10aG013300	DkaB_Chr10bG012160
1- 60:	DkaA_Chr10aG013320	DkaB_Chr10bG012170
1- 61:	DkaA_Chr10aG013330	DkaB_Chr10bG012180
1- 62:	DkaA_Chr10aG013340	DkaB_Chr10bG012190
1- 63:	DkaA_Chr10aG013350	DkaB_Chr10bG012200
1- 64:	DkaA_Chr10aG013380	DkaB_Chr10bG012240
1- 65:	DkaA_Chr10aG013390	DkaB_Chr10bG012250
1- 66:	DkaA_Chr10aG013400	DkaB_Chr10bG012270
1- 67:	DkaA_Chr10aG013410	DkaB_Chr10bG012280
1- 68:	DkaA_Chr10aG013420	DkaB_Chr10bG012290
1- 69:	DkaA_Chr10aG013430	DkaB_Chr10bG012300
1- 70:	DkaA_Chr10aG013450	DkaB_Chr10bG012310
1- 71:	DkaA_Chr10aG013470	DkaB_Chr10bG012330
1- 72:	DkaA_Chr10aG013480	DkaB_Chr10bG012340
1- 73:	DkaA_Chr10aG013500	DkaB_Chr10bG012360
1- 74:	DkaA_Chr10aG013510	DkaB_Chr10bG012370
1- 75:	DkaA_Chr10aG013520	DkaB_Chr10bG012380
1- 76:	DkaA_Chr10aG013540	DkaB_Chr10bG012390
1- 77:	DkaA_Chr10aG013550	DkaB_Chr10bG012400
1- 78:	DkaA_Chr10aG013570	DkaB_Chr10bG012410
1- 79:	DkaA_Chr10aG013580	DkaB_Chr10bG012420
1- 80:	DkaA_Chr10aG013590	DkaB_Chr10bG012430
1- 81:	DkaA_Chr10aG013600	DkaB_Chr10bG012450
1- 82:	DkaA_Chr10aG013610	DkaB_Chr10bG012480
1- 83:	DkaA_Chr10aG013620	DkaB_Chr10bG012490
1- 84:	DkaA_Chr10aG013630	DkaB_Chr10bG012500
1- 85:	DkaA_Chr10aG013640	DkaB_Chr10bG012510
1- 86:	DkaA_Chr10aG013650	DkaB_Chr10bG012520
1- 87:	DkaA_Chr10aG013660	DkaB_Chr10bG012530
1- 88:	DkaA_Chr10aG013670	DkaB_Chr10bG012540
1- 89:	DkaA_Chr10aG013690	DkaB_Chr10bG012550
1- 90:	DkaA_Chr10aG013700	DkaB_Chr10bG012560
1- 91:	DkaA_Chr10aG013710	DkaB_Chr10bG012570
1- 92:	DkaA_Chr10aG013720	DkaB_Chr10bG012580
1- 93:	DkaA_Chr10aG013740	DkaB_Chr10bG012590
1- 94:	DkaA_Chr10aG013750	DkaB_Chr10bG012610
1- 95:	DkaA_Chr10aG013760	DkaB_Chr10bG012620
1- 96:	DkaA_Chr10aG013770	DkaB_Chr10bG012630
1- 97:	DkaA_Chr10aG013780	DkaB_Chr10bG012640
1- 98:	DkaA_Chr10aG013790	DkaB_Chr10bG012650
1- 99:	DkaA_Chr10aG013800	DkaB_Chr10bG012660
1-100:	DkaA_Chr10aG013810	DkaB_Chr10bG012690
1-101:	DkaA_Chr10aG013820	DkaB_Chr10bG012700
1-102:	DkaA_Chr10aG013840	DkaB_Chr10bG012720
1-103:	DkaA_Chr10aG013850	DkaB_Chr10bG012730
1-104:	DkaA_Chr10aG013860	DkaB_Chr10bG012740
1-105:	DkaA_Chr10aG013870	DkaB_Chr10bG012750
1-106:	DkaA_Chr10aG013880	DkaB_Chr10bG012760
1-107:	DkaA_Chr10aG013890	DkaB_Chr10bG012770
1-108:	DkaA_Chr10aG013910	DkaB_Chr10bG012780
1-109:	DkaA_Chr10aG013920	DkaB_Chr10bG012790
1-110:	DkaA_Chr10aG013930	DkaB_Chr10bG012800
1-111:	DkaA_Chr10aG013940	DkaB_Chr10bG012810
1-112:	DkaA_Chr10aG013950	DkaB_Chr10bG012820
1-113:	DkaA_Chr10aG013960	DkaB_Chr10bG012830
1-114:	DkaA_Chr10aG013970	DkaB_Chr10bG012840
1-115:	DkaA_Chr10aG013980	DkaB_Chr10bG012850
1-116:	DkaA_Chr10aG013990	DkaB_Chr10bG012860
1-117:	DkaA_Chr10aG014000	DkaB_Chr10bG012870
1-118:	DkaA_Chr10aG014010	DkaB_Chr10bG012880
1-119:	DkaA_Chr10aG014020	DkaB_Chr10bG012890
1-120:	DkaA_Chr10aG014030	DkaB_Chr10bG012910
1-121:	DkaA_Chr10aG014060	DkaB_Chr10bG012920
1-122:	DkaA_Chr10aG014080	DkaB_Chr10bG012970
1-123:	DkaA_Chr10aG014090	DkaB_Chr10bG012980
1-124:	DkaA_Chr10aG014100	DkaB_Chr10bG012990
1-125:	DkaA_Chr10aG014110	DkaB_Chr10bG013000
1-126:	DkaA_Chr10aG014140	DkaB_Chr10bG013040
1-127:	DkaA_Chr10aG014150	DkaB_Chr10bG013050
1-128:	DkaA_Chr10aG014160	DkaB_Chr10bG013060
1-129:	DkaA_Chr10aG014180	DkaB_Chr10bG013080
1-130:	DkaA_Chr10aG014190	DkaB_Chr10bG013090
1-131:	DkaA_Chr10aG014210	DkaB_Chr10bG013100
1-132:	DkaA_Chr10aG014230	DkaB_Chr10bG013110
1-133:	DkaA_Chr10aG014240	DkaB_Chr10bG013130
1-134:	DkaA_Chr10aG014250	DkaB_Chr10bG013140
1-135:	DkaA_Chr10aG014260	DkaB_Chr10bG013150
1-136:	DkaA_Chr10aG014270	DkaB_Chr10bG013160
1-137:	DkaA_Chr10aG014280	DkaB_Chr10bG013170
1-138:	DkaA_Chr10aG014290	DkaB_Chr10bG013190
1-139:	DkaA_Chr10aG014300	DkaB_Chr10bG013220
1-140:	DkaA_Chr10aG014310	DkaB_Chr10bG013230
1-141:	DkaA_Chr10aG014320	DkaB_Chr10bG013240
1-142:	DkaA_Chr10aG014340	DkaB_Chr10bG013250
1-143:	DkaA_Chr10aG014380	DkaB_Chr10bG013260
1-144:	DkaA_Chr10aG014390	DkaB_Chr10bG013270
1-145:	DkaA_Chr10aG014400	DkaB_Chr10bG013280
1-146:	DkaA_Chr10aG014410	DkaB_Chr10bG013290
1-147:	DkaA_Chr10aG014420	DkaB_Chr10bG013300
1-148:	DkaA_Chr10aG014430	DkaB_Chr10bG013310
1-149:	DkaA_Chr10aG014440	DkaB_Chr10bG013320
1-150:	DkaA_Chr10aG014460	DkaB_Chr10bG013340
1-151:	DkaA_Chr10aG014480	DkaB_Chr10bG013350
1-152:	DkaA_Chr10aG014490	DkaB_Chr10bG013370
1-153:	DkaA_Chr10aG014500	DkaB_Chr10bG013380
1-154:	DkaA_Chr10aG014510	DkaB_Chr10bG013390
1-155:	DkaA_Chr10aG014520	DkaB_Chr10bG013400
1-156:	DkaA_Chr10aG014530	DkaB_Chr10bG013410
1-157:	DkaA_Chr10aG014540	DkaB_Chr10bG013430
1-158:	DkaA_Chr10aG014550	DkaB_Chr10bG013450
1-159:	DkaA_Chr10aG014560	DkaB_Chr10bG013460
1-160:	DkaA_Chr10aG014580	DkaB_Chr10bG013470
1-161:	DkaA_Chr10aG014590	DkaB_Chr10bG013480
1-162:	DkaA_Chr10aG014610	DkaB_Chr10bG013490
1-163:	DkaA_Chr10aG014620	DkaB_Chr10bG013500
1-164:	DkaA_Chr10aG014650	DkaB_Chr10bG013540
1-165:	DkaA_Chr10aG014670	DkaB_Chr10bG013600
1-166:	DkaA_Chr10aG014700	DkaB_Chr10bG013730
1-167:	DkaA_Chr10aG014780	DkaB_Chr10bG013740
1-168:	DkaA_Chr10aG014790	DkaB_Chr10bG013750
1-169:	DkaA_Chr10aG014800	DkaB_Chr10bG013760
1-170:	DkaA_Chr10aG014850	DkaB_Chr10bG013800
1-171:	DkaA_Chr10aG014860	DkaB_Chr10bG013870
1-172:	DkaA_Chr10aG014870	DkaB_Chr10bG013880
1-173:	DkaA_Chr10aG014880	DkaB_Chr10bG013890
1-174:	DkaA_Chr10aG014900	DkaB_Chr10bG013900
1-175:	DkaA_Chr10aG014910	DkaB_Chr10bG013910
1-176:	DkaA_Chr10aG014920	DkaB_Chr10bG013920
1-177:	DkaA_Chr10aG014930	DkaB_Chr10bG013930
1-178:	DkaA_Chr10aG014960	DkaB_Chr10bG013950
1-179:	DkaA_Chr10aG014970	DkaB_Chr10bG013960
1-180:	DkaA_Chr10aG014980	DkaB_Chr10bG014010
1-181:	DkaA_Chr10aG015000	DkaB_Chr10bG014030
1-182:	DkaA_Chr10aG015010	DkaB_Chr10bG014040
1-183:	DkaA_Chr10aG015040	DkaB_Chr10bG014050
1-184:	DkaA_Chr10aG015060	DkaB_Chr10bG014080
1-185:	DkaA_Chr10aG015080	DkaB_Chr10bG014100
1-186:	DkaA_Chr10aG015090	DkaB_Chr10bG014110
1-187:	DkaA_Chr10aG015130	DkaB_Chr10bG014140
1-188:	DkaA_Chr10aG015140	DkaB_Chr10bG014150
1-189:	DkaA_Chr10aG015170	DkaB_Chr10bG014170
1-190:	DkaA_Chr10aG015180	DkaB_Chr10bG014180
1-191:	DkaA_Chr10aG015210	DkaB_Chr10bG014210
1-192:	DkaA_Chr10aG015290	DkaB_Chr10bG014220
1-193:	DkaA_Chr10aG015340	DkaB_Chr10bG014240
1-194:	DkaA_Chr10aG015350	DkaB_Chr10bG014260
1-195:	DkaA_Chr10aG015360	DkaB_Chr10bG014270
1-196:	DkaA_Chr10aG015370	DkaB_Chr10bG014280
1-197:	DkaA_Chr10aG015380	DkaB_Chr10bG014300
1-198:	DkaA_Chr10aG015410	DkaB_Chr10bG014310
1-199:	DkaA_Chr10aG015420	DkaB_Chr10bG014320
1-200:	DkaA_Chr10aG015430	DkaB_Chr10bG014330
1-201:	DkaA_Chr10aG015470	DkaB_Chr10bG014340
1-202:	DkaA_Chr10aG015480	DkaB_Chr10bG014350
1-203:	DkaA_Chr10aG015490	DkaB_Chr10bG014380
1-204:	DkaA_Chr10aG015500	DkaB_Chr10bG014400
1-205:	DkaA_Chr10aG015510	DkaB_Chr10bG014410
1-206:	DkaA_Chr10aG015520	DkaB_Chr10bG014430
1-207:	DkaA_Chr10aG015530	DkaB_Chr10bG014440
1-208:	DkaA_Chr10aG015550	DkaB_Chr10bG014450
1-209:	DkaA_Chr10aG015560	DkaB_Chr10bG014460
1-210:	DkaA_Chr10aG015570	DkaB_Chr10bG014470
1-211:	DkaA_Chr10aG015580	DkaB_Chr10bG014480
1-212:	DkaA_Chr10aG015590	DkaB_Chr10bG014490
1-213:	DkaA_Chr10aG015610	DkaB_Chr10bG014510
1-214:	DkaA_Chr10aG015620	DkaB_Chr10bG014530
1-215:	DkaA_Chr10aG015630	DkaB_Chr10bG014540
1-216:	DkaA_Chr10aG015640	DkaB_Chr10bG014550
1-217:	DkaA_Chr10aG015650	DkaB_Chr10bG014560
1-218:	DkaA_Chr10aG015660	DkaB_Chr10bG014570
1-219:	DkaA_Chr10aG015680	DkaB_Chr10bG014580
1-220:	DkaA_Chr10aG015690	DkaB_Chr10bG014590
1-221:	DkaA_Chr10aG015710	DkaB_Chr10bG014610
1-222:	DkaA_Chr10aG015740	DkaB_Chr10bG014620
1-223:	DkaA_Chr10aG015750	DkaB_Chr10bG014630
1-224:	DkaA_Chr10aG015770	DkaB_Chr10bG014640
1-225:	DkaA_Chr10aG015780	DkaB_Chr10bG014650
1-226:	DkaA_Chr10aG015810	DkaB_Chr10bG014670
1-227:	DkaA_Chr10aG015820	DkaB_Chr10bG014690
1-228:	DkaA_Chr10aG015850	DkaB_Chr10bG014710
## Alignment 2: score=283.0 e_value=1.1e-14 N=7 Chr10a&Chr10b plus
2- 0:	DkaA_Chr10aG008660	DkaB_Chr10bG008910
2- 1:	DkaA_Chr10aG008710	DkaB_Chr10bG009000
2- 2:	DkaA_Chr10aG008890	DkaB_Chr10bG009050
2- 3:	DkaA_Chr10aG008910	DkaB_Chr10bG009060
2- 4:	DkaA_Chr10aG008960	DkaB_Chr10bG009230
2- 5:	DkaA_Chr10aG009210	DkaB_Chr10bG009490
2- 6:	DkaA_Chr10aG009220	DkaB_Chr10bG009500
## Alignment 3: score=262.0 e_value=2.6e-10 N=6 Chr10a&Chr10b plus
3- 0:	DkaA_Chr10aG006840	DkaB_Chr10bG007070
3- 1:	DkaA_Chr10aG006910	DkaB_Chr10bG007160
3- 2:	DkaA_Chr10aG007090	DkaB_Chr10bG007370
3- 3:	DkaA_Chr10aG007100	DkaB_Chr10bG007420
3- 4:	DkaA_Chr10aG007110	DkaB_Chr10bG007440
3- 5:	DkaA_Chr10aG007170	DkaB_Chr10bG007470
## Alignment 4: score=677.0 e_value=5.2e-46 N=14 Chr10a&Chr10b minus
4- 0:	DkaA_Chr10aG015890	DkaB_Chr10bG000290
4- 1:	DkaA_Chr10aG015930	DkaB_Chr10bG000270
4- 2:	DkaA_Chr10aG015940	DkaB_Chr10bG000220
4- 3:	DkaA_Chr10aG015980	DkaB_Chr10bG000210
4- 4:	DkaA_Chr10aG016010	DkaB_Chr10bG000150
4- 5:	DkaA_Chr10aG016040	DkaB_Chr10bG000120
4- 6:	DkaA_Chr10aG016050	DkaB_Chr10bG000110
4- 7:	DkaA_Chr10aG016090	DkaB_Chr10bG000080
4- 8:	DkaA_Chr10aG016100	DkaB_Chr10bG000070
4- 9:	DkaA_Chr10aG016110	DkaB_Chr10bG000060
4- 10:	DkaA_Chr10aG016130	DkaB_Chr10bG000040
4- 11:	DkaA_Chr10aG016150	DkaB_Chr10bG000030
4- 12:	DkaA_Chr10aG016160	DkaB_Chr10bG000020
4- 13:	DkaA_Chr10aG016180	DkaB_Chr10bG000010
## Alignment 5: score=339.0 e_value=2.2e-12 N=7 Chr10a&Chr10b minus
5- 0:	DkaA_Chr10aG016190	DkaB_Chr10bG000280
5- 1:	DkaA_Chr10aG016200	DkaB_Chr10bG000270
5- 2:	DkaA_Chr10aG016240	DkaB_Chr10bG000240
5- 3:	DkaA_Chr10aG016250	DkaB_Chr10bG000230
5- 4:	DkaA_Chr10aG016260	DkaB_Chr10bG000210
5- 5:	DkaA_Chr10aG016280	DkaB_Chr10bG000180
5- 6:	DkaA_Chr10aG016340	DkaB_Chr10bG000150
## Alignment 6: score=59177.0 e_value=0 N=1197 Chr10a&Chr10c plus
6- 0:	DkaA_Chr10aG000080	DkaC_Chr10cG000010
6- 1:	DkaA_Chr10aG000100	DkaC_Chr10cG000030
6- 2:	DkaA_Chr10aG000150	DkaC_Chr10cG000040
6- 3:	DkaA_Chr10aG000160	DkaC_Chr10cG000050
6- 4:	DkaA_Chr10aG000170	DkaC_Chr10cG000060
6- 5:	DkaA_Chr10aG000190	DkaC_Chr10cG000150
6- 6:	DkaA_Chr10aG000200	DkaC_Chr10cG000170
6- 7:	DkaA_Chr10aG000210	DkaC_Chr10cG000180
6- 8:	DkaA_Chr10aG000250	DkaC_Chr10cG000200
6- 9:	DkaA_Chr10aG000260	DkaC_Chr10cG000210
6- 10:	DkaA_Chr10aG000270	DkaC_Chr10cG000220
6- 11:	DkaA_Chr10aG000290	DkaC_Chr10cG000230
6- 12:	DkaA_Chr10aG000320	DkaC_Chr10cG000260
6- 13:	DkaA_Chr10aG000330	DkaC_Chr10cG000270
6- 14:	DkaA_Chr10aG000340	DkaC_Chr10cG000280
6- 15:	DkaA_Chr10aG000350	DkaC_Chr10cG000290
6- 16:	DkaA_Chr10aG000360	DkaC_Chr10cG000300
6- 17:	DkaA_Chr10aG000380	DkaC_Chr10cG000310
6- 18:	DkaA_Chr10aG000400	DkaC_Chr10cG000320
6- 19:	DkaA_Chr10aG000410	DkaC_Chr10cG000330
6- 20:	DkaA_Chr10aG000420	DkaC_Chr10cG000340
6- 21:	DkaA_Chr10aG000430	DkaC_Chr10cG000350
6- 22:	DkaA_Chr10aG000440	DkaC_Chr10cG000360
6- 23:	DkaA_Chr10aG000450	DkaC_Chr10cG000370
6- 24:	DkaA_Chr10aG000460	DkaC_Chr10cG000390
6- 25:	DkaA_Chr10aG000480	DkaC_Chr10cG000410
6- 26:	DkaA_Chr10aG000500	DkaC_Chr10cG000460
6- 27:	DkaA_Chr10aG000510	DkaC_Chr10cG000470
6- 28:	DkaA_Chr10aG000530	DkaC_Chr10cG000480
6- 29:	DkaA_Chr10aG000540	DkaC_Chr10cG000490
6- 30:	DkaA_Chr10aG000580	DkaC_Chr10cG000500
6- 31:	DkaA_Chr10aG000600	DkaC_Chr10cG000510
6- 32:	DkaA_Chr10aG000610	DkaC_Chr10cG000520
6- 33:	DkaA_Chr10aG000620	DkaC_Chr10cG000540
6- 34:	DkaA_Chr10aG000630	DkaC_Chr10cG000550
6- 35:	DkaA_Chr10aG000640	DkaC_Chr10cG000560
6- 36:	DkaA_Chr10aG000650	DkaC_Chr10cG000570
6- 37:	DkaA_Chr10aG000670	DkaC_Chr10cG000580
6- 38:	DkaA_Chr10aG000690	DkaC_Chr10cG000590
6- 39:	DkaA_Chr10aG000700	DkaC_Chr10cG000600
6- 40:	DkaA_Chr10aG000710	DkaC_Chr10cG000610
6- 41:	DkaA_Chr10aG000720	DkaC_Chr10cG000620
6- 42:	DkaA_Chr10aG000730	DkaC_Chr10cG000630
6- 43:	DkaA_Chr10aG000740	DkaC_Chr10cG000650
6- 44:	DkaA_Chr10aG000750	DkaC_Chr10cG000660
6- 45:	DkaA_Chr10aG000760	DkaC_Chr10cG000670
6- 46:	DkaA_Chr10aG000770	DkaC_Chr10cG000680
6- 47:	DkaA_Chr10aG000780	DkaC_Chr10cG000690
6- 48:	DkaA_Chr10aG000790	DkaC_Chr10cG000700
6- 49:	DkaA_Chr10aG000820	DkaC_Chr10cG000720
6- 50:	DkaA_Chr10aG000840	DkaC_Chr10cG000730
6- 51:	DkaA_Chr10aG000870	DkaC_Chr10cG000750
6- 52:	DkaA_Chr10aG000880	DkaC_Chr10cG000760
6- 53:	DkaA_Chr10aG000910	DkaC_Chr10cG000800
6- 54:	DkaA_Chr10aG000920	DkaC_Chr10cG000810
6- 55:	DkaA_Chr10aG000930	DkaC_Chr10cG000820
6- 56:	DkaA_Chr10aG000950	DkaC_Chr10cG000830
6- 57:	DkaA_Chr10aG000960	DkaC_Chr10cG000840
6- 58:	DkaA_Chr10aG000980	DkaC_Chr10cG000850
6- 59:	DkaA_Chr10aG000990	DkaC_Chr10cG000870
6- 60:	DkaA_Chr10aG001000	DkaC_Chr10cG000890
6- 61:	DkaA_Chr10aG001010	DkaC_Chr10cG000900
6- 62:	DkaA_Chr10aG001020	DkaC_Chr10cG000910
6- 63:	DkaA_Chr10aG001030	DkaC_Chr10cG000920
6- 64:	DkaA_Chr10aG001040	DkaC_Chr10cG000930
6- 65:	DkaA_Chr10aG001050	DkaC_Chr10cG000950
6- 66:	DkaA_Chr10aG001060	DkaC_Chr10cG000960
6- 67:	DkaA_Chr10aG001070	DkaC_Chr10cG000970
6- 68:	DkaA_Chr10aG001080	DkaC_Chr10cG000980
6- 69:	DkaA_Chr10aG001090	DkaC_Chr10cG000990
6- 70:	DkaA_Chr10aG001130	DkaC_Chr10cG001020
6- 71:	DkaA_Chr10aG001150	DkaC_Chr10cG001030
6- 72:	DkaA_Chr10aG001160	DkaC_Chr10cG001040
6- 73:	DkaA_Chr10aG001180	DkaC_Chr10cG001050
6- 74:	DkaA_Chr10aG001190	DkaC_Chr10cG001070
6- 75:	DkaA_Chr10aG001210	DkaC_Chr10cG001080
6- 76:	DkaA_Chr10aG001230	DkaC_Chr10cG001090
6- 77:	DkaA_Chr10aG001260	DkaC_Chr10cG001110
6- 78:	DkaA_Chr10aG001280	DkaC_Chr10cG001140
6- 79:	DkaA_Chr10aG001290	DkaC_Chr10cG001150
6- 80:	DkaA_Chr10aG001310	DkaC_Chr10cG001160
6- 81:	DkaA_Chr10aG001320	DkaC_Chr10cG001170
6- 82:	DkaA_Chr10aG001330	DkaC_Chr10cG001180
6- 83:	DkaA_Chr10aG001340	DkaC_Chr10cG001190
6- 84:	DkaA_Chr10aG001350	DkaC_Chr10cG001200
6- 85:	DkaA_Chr10aG001400	DkaC_Chr10cG001210
6- 86:	DkaA_Chr10aG001420	DkaC_Chr10cG001220
6- 87:	DkaA_Chr10aG001440	DkaC_Chr10cG001230
6- 88:	DkaA_Chr10aG001450	DkaC_Chr10cG001240
6- 89:	DkaA_Chr10aG001460	DkaC_Chr10cG001250
6- 90:	DkaA_Chr10aG001490	DkaC_Chr10cG001270
6- 91:	DkaA_Chr10aG001500	DkaC_Chr10cG001280
6- 92:	DkaA_Chr10aG001510	DkaC_Chr10cG001300
6- 93:	DkaA_Chr10aG001520	DkaC_Chr10cG001310
6- 94:	DkaA_Chr10aG001530	DkaC_Chr10cG001320
6- 95:	DkaA_Chr10aG001540	DkaC_Chr10cG001330
6- 96:	DkaA_Chr10aG001570	DkaC_Chr10cG001350
6- 97:	DkaA_Chr10aG001580	DkaC_Chr10cG001360
6- 98:	DkaA_Chr10aG001600	DkaC_Chr10cG001370
6- 99:	DkaA_Chr10aG001630	DkaC_Chr10cG001380
6-100:	DkaA_Chr10aG001640	DkaC_Chr10cG001390
6-101:	DkaA_Chr10aG001650	DkaC_Chr10cG001410
6-102:	DkaA_Chr10aG001660	DkaC_Chr10cG001420
6-103:	DkaA_Chr10aG001680	DkaC_Chr10cG001460
6-104:	DkaA_Chr10aG001690	DkaC_Chr10cG001470
6-105:	DkaA_Chr10aG001700	DkaC_Chr10cG001480
6-106:	DkaA_Chr10aG001800	DkaC_Chr10cG001570
6-107:	DkaA_Chr10aG001810	DkaC_Chr10cG001580
6-108:	DkaA_Chr10aG001830	DkaC_Chr10cG001610
6-109:	DkaA_Chr10aG001840	DkaC_Chr10cG001640
6-110:	DkaA_Chr10aG001850	DkaC_Chr10cG001660
6-111:	DkaA_Chr10aG001860	DkaC_Chr10cG001670
6-112:	DkaA_Chr10aG001870	DkaC_Chr10cG001680
6-113:	DkaA_Chr10aG001880	DkaC_Chr10cG001690
6-114:	DkaA_Chr10aG001900	DkaC_Chr10cG001720
6-115:	DkaA_Chr10aG001910	DkaC_Chr10cG001730
6-116:	DkaA_Chr10aG001920	DkaC_Chr10cG001740
6-117:	DkaA_Chr10aG001950	DkaC_Chr10cG001760
6-118:	DkaA_Chr10aG001980	DkaC_Chr10cG001780
6-119:	DkaA_Chr10aG002020	DkaC_Chr10cG001810
6-120:	DkaA_Chr10aG002050	DkaC_Chr10cG001820
6-121:	DkaA_Chr10aG002060	DkaC_Chr10cG001830
6-122:	DkaA_Chr10aG002090	DkaC_Chr10cG001840
6-123:	DkaA_Chr10aG002110	DkaC_Chr10cG001850
6-124:	DkaA_Chr10aG002120	DkaC_Chr10cG001870
6-125:	DkaA_Chr10aG002130	DkaC_Chr10cG001900
6-126:	DkaA_Chr10aG002140	DkaC_Chr10cG001910
6-127:	DkaA_Chr10aG002150	DkaC_Chr10cG001920
6-128:	DkaA_Chr10aG002160	DkaC_Chr10cG001930
6-129:	DkaA_Chr10aG002170	DkaC_Chr10cG001940
6-130:	DkaA_Chr10aG002190	DkaC_Chr10cG001960
6-131:	DkaA_Chr10aG002200	DkaC_Chr10cG002000
6-132:	DkaA_Chr10aG002210	DkaC_Chr10cG002010
6-133:	DkaA_Chr10aG002220	DkaC_Chr10cG002020
6-134:	DkaA_Chr10aG002230	DkaC_Chr10cG002030
6-135:	DkaA_Chr10aG002240	DkaC_Chr10cG002040
6-136:	DkaA_Chr10aG002250	DkaC_Chr10cG002050
6-137:	DkaA_Chr10aG002260	DkaC_Chr10cG002060
6-138:	DkaA_Chr10aG002270	DkaC_Chr10cG002070
6-139:	DkaA_Chr10aG002290	DkaC_Chr10cG002080
6-140:	DkaA_Chr10aG002300	DkaC_Chr10cG002090
6-141:	DkaA_Chr10aG002310	DkaC_Chr10cG002100
6-142:	DkaA_Chr10aG002320	DkaC_Chr10cG002110
6-143:	DkaA_Chr10aG002330	DkaC_Chr10cG002120
6-144:	DkaA_Chr10aG002360	DkaC_Chr10cG002130
6-145:	DkaA_Chr10aG002370	DkaC_Chr10cG002150
6-146:	DkaA_Chr10aG002390	DkaC_Chr10cG002170
6-147:	DkaA_Chr10aG002400	DkaC_Chr10cG002180
6-148:	DkaA_Chr10aG002430	DkaC_Chr10cG002220
6-149:	DkaA_Chr10aG002440	DkaC_Chr10cG002230
6-150:	DkaA_Chr10aG002450	DkaC_Chr10cG002240
6-151:	DkaA_Chr10aG002460	DkaC_Chr10cG002260
6-152:	DkaA_Chr10aG002470	DkaC_Chr10cG002270
6-153:	DkaA_Chr10aG002480	DkaC_Chr10cG002290
6-154:	DkaA_Chr10aG002530	DkaC_Chr10cG002300
6-155:	DkaA_Chr10aG002550	DkaC_Chr10cG002310
6-156:	DkaA_Chr10aG002560	DkaC_Chr10cG002320
6-157:	DkaA_Chr10aG002600	DkaC_Chr10cG002330
6-158:	DkaA_Chr10aG002610	DkaC_Chr10cG002350
6-159:	DkaA_Chr10aG002620	DkaC_Chr10cG002360
6-160:	DkaA_Chr10aG002630	DkaC_Chr10cG002390
6-161:	DkaA_Chr10aG002640	DkaC_Chr10cG002400
6-162:	DkaA_Chr10aG002660	DkaC_Chr10cG002410
6-163:	DkaA_Chr10aG002670	DkaC_Chr10cG002420
6-164:	DkaA_Chr10aG002680	DkaC_Chr10cG002430
6-165:	DkaA_Chr10aG002690	DkaC_Chr10cG002440
6-166:	DkaA_Chr10aG002700	DkaC_Chr10cG002450
6-167:	DkaA_Chr10aG002710	DkaC_Chr10cG002460
6-168:	DkaA_Chr10aG002740	DkaC_Chr10cG002490
6-169:	DkaA_Chr10aG002760	DkaC_Chr10cG002500
6-170:	DkaA_Chr10aG002770	DkaC_Chr10cG002510
6-171:	DkaA_Chr10aG002780	DkaC_Chr10cG002520
6-172:	DkaA_Chr10aG002790	DkaC_Chr10cG002560
6-173:	DkaA_Chr10aG002800	DkaC_Chr10cG002570
6-174:	DkaA_Chr10aG002810	DkaC_Chr10cG002580
6-175:	DkaA_Chr10aG002820	DkaC_Chr10cG002590
6-176:	DkaA_Chr10aG002830	DkaC_Chr10cG002600
6-177:	DkaA_Chr10aG002840	DkaC_Chr10cG002610
6-178:	DkaA_Chr10aG002860	DkaC_Chr10cG002640
6-179:	DkaA_Chr10aG002870	DkaC_Chr10cG002650
6-180:	DkaA_Chr10aG002880	DkaC_Chr10cG002660
6-181:	DkaA_Chr10aG002890	DkaC_Chr10cG002670
6-182:	DkaA_Chr10aG002900	DkaC_Chr10cG002680
6-183:	DkaA_Chr10aG002910	DkaC_Chr10cG002690
6-184:	DkaA_Chr10aG002920	DkaC_Chr10cG002700
6-185:	DkaA_Chr10aG002930	DkaC_Chr10cG002720
6-186:	DkaA_Chr10aG002990	DkaC_Chr10cG002730
6-187:	DkaA_Chr10aG003010	DkaC_Chr10cG002760
6-188:	DkaA_Chr10aG003020	DkaC_Chr10cG002770
6-189:	DkaA_Chr10aG003030	DkaC_Chr10cG002780
6-190:	DkaA_Chr10aG003040	DkaC_Chr10cG002790
6-191:	DkaA_Chr10aG003050	DkaC_Chr10cG002800
6-192:	DkaA_Chr10aG003060	DkaC_Chr10cG002810
6-193:	DkaA_Chr10aG003070	DkaC_Chr10cG002820
6-194:	DkaA_Chr10aG003080	DkaC_Chr10cG002830
6-195:	DkaA_Chr10aG003100	DkaC_Chr10cG002840
6-196:	DkaA_Chr10aG003110	DkaC_Chr10cG002850
6-197:	DkaA_Chr10aG003120	DkaC_Chr10cG002860
6-198:	DkaA_Chr10aG003130	DkaC_Chr10cG002870
6-199:	DkaA_Chr10aG003140	DkaC_Chr10cG002880
6-200:	DkaA_Chr10aG003150	DkaC_Chr10cG002890
6-201:	DkaA_Chr10aG003190	DkaC_Chr10cG002950
6-202:	DkaA_Chr10aG003200	DkaC_Chr10cG002960
6-203:	DkaA_Chr10aG003210	DkaC_Chr10cG003000
6-204:	DkaA_Chr10aG003220	DkaC_Chr10cG003010
6-205:	DkaA_Chr10aG003230	DkaC_Chr10cG003020
6-206:	DkaA_Chr10aG003240	DkaC_Chr10cG003030
6-207:	DkaA_Chr10aG003250	DkaC_Chr10cG003040
6-208:	DkaA_Chr10aG003260	DkaC_Chr10cG003050
6-209:	DkaA_Chr10aG003270	DkaC_Chr10cG003060
6-210:	DkaA_Chr10aG003280	DkaC_Chr10cG003070
6-211:	DkaA_Chr10aG003300	DkaC_Chr10cG003090
6-212:	DkaA_Chr10aG003310	DkaC_Chr10cG003210
6-213:	DkaA_Chr10aG003400	DkaC_Chr10cG003310
6-214:	DkaA_Chr10aG003470	DkaC_Chr10cG003430
6-215:	DkaA_Chr10aG003500	DkaC_Chr10cG003590
6-216:	DkaA_Chr10aG003510	DkaC_Chr10cG003620
6-217:	DkaA_Chr10aG003540	DkaC_Chr10cG003630
6-218:	DkaA_Chr10aG003550	DkaC_Chr10cG003640
6-219:	DkaA_Chr10aG003560	DkaC_Chr10cG003650
6-220:	DkaA_Chr10aG003570	DkaC_Chr10cG003660
6-221:	DkaA_Chr10aG003580	DkaC_Chr10cG003670
6-222:	DkaA_Chr10aG003590	DkaC_Chr10cG003680
6-223:	DkaA_Chr10aG003600	DkaC_Chr10cG003690
6-224:	DkaA_Chr10aG003620	DkaC_Chr10cG003700
6-225:	DkaA_Chr10aG003630	DkaC_Chr10cG003710
6-226:	DkaA_Chr10aG003640	DkaC_Chr10cG003720
6-227:	DkaA_Chr10aG003660	DkaC_Chr10cG003730
6-228:	DkaA_Chr10aG003670	DkaC_Chr10cG003740
6-229:	DkaA_Chr10aG003700	DkaC_Chr10cG003760
6-230:	DkaA_Chr10aG003710	DkaC_Chr10cG003770
6-231:	DkaA_Chr10aG003720	DkaC_Chr10cG003780
6-232:	DkaA_Chr10aG003730	DkaC_Chr10cG003790
6-233:	DkaA_Chr10aG003740	DkaC_Chr10cG003800
6-234:	DkaA_Chr10aG003750	DkaC_Chr10cG003810
6-235:	DkaA_Chr10aG003760	DkaC_Chr10cG003820
6-236:	DkaA_Chr10aG003770	DkaC_Chr10cG003830
6-237:	DkaA_Chr10aG003780	DkaC_Chr10cG003840
6-238:	DkaA_Chr10aG003790	DkaC_Chr10cG003850
6-239:	DkaA_Chr10aG003800	DkaC_Chr10cG003860
6-240:	DkaA_Chr10aG003810	DkaC_Chr10cG003870
6-241:	DkaA_Chr10aG003830	DkaC_Chr10cG003900
6-242:	DkaA_Chr10aG003840	DkaC_Chr10cG003910
6-243:	DkaA_Chr10aG003850	DkaC_Chr10cG003920
6-244:	DkaA_Chr10aG003860	DkaC_Chr10cG003930
6-245:	DkaA_Chr10aG003870	DkaC_Chr10cG003940
6-246:	DkaA_Chr10aG003880	DkaC_Chr10cG003950
6-247:	DkaA_Chr10aG003890	DkaC_Chr10cG003960
6-248:	DkaA_Chr10aG003900	DkaC_Chr10cG003970
6-249:	DkaA_Chr10aG003920	DkaC_Chr10cG003990
6-250:	DkaA_Chr10aG003930	DkaC_Chr10cG004000
6-251:	DkaA_Chr10aG003940	DkaC_Chr10cG004010
6-252:	DkaA_Chr10aG003950	DkaC_Chr10cG004020
6-253:	DkaA_Chr10aG003960	DkaC_Chr10cG004030
6-254:	DkaA_Chr10aG003970	DkaC_Chr10cG004040
6-255:	DkaA_Chr10aG003980	DkaC_Chr10cG004050
6-256:	DkaA_Chr10aG003990	DkaC_Chr10cG004060
6-257:	DkaA_Chr10aG004000	DkaC_Chr10cG004070
6-258:	DkaA_Chr10aG004010	DkaC_Chr10cG004080
6-259:	DkaA_Chr10aG004020	DkaC_Chr10cG004090
6-260:	DkaA_Chr10aG004030	DkaC_Chr10cG004100
6-261:	DkaA_Chr10aG004040	DkaC_Chr10cG004110
6-262:	DkaA_Chr10aG004050	DkaC_Chr10cG004120
6-263:	DkaA_Chr10aG004070	DkaC_Chr10cG004140
6-264:	DkaA_Chr10aG004080	DkaC_Chr10cG004150
6-265:	DkaA_Chr10aG004090	DkaC_Chr10cG004160
6-266:	DkaA_Chr10aG004100	DkaC_Chr10cG004170
6-267:	DkaA_Chr10aG004110	DkaC_Chr10cG004180
6-268:	DkaA_Chr10aG004130	DkaC_Chr10cG004210
6-269:	DkaA_Chr10aG004150	DkaC_Chr10cG004230
6-270:	DkaA_Chr10aG004160	DkaC_Chr10cG004240
6-271:	DkaA_Chr10aG004170	DkaC_Chr10cG004250
6-272:	DkaA_Chr10aG004190	DkaC_Chr10cG004260
6-273:	DkaA_Chr10aG004200	DkaC_Chr10cG004270
6-274:	DkaA_Chr10aG004210	DkaC_Chr10cG004280
6-275:	DkaA_Chr10aG004220	DkaC_Chr10cG004290
6-276:	DkaA_Chr10aG004230	DkaC_Chr10cG004300
6-277:	DkaA_Chr10aG004250	DkaC_Chr10cG004310
6-278:	DkaA_Chr10aG004260	DkaC_Chr10cG004320
6-279:	DkaA_Chr10aG004270	DkaC_Chr10cG004340
6-280:	DkaA_Chr10aG004280	DkaC_Chr10cG004350
6-281:	DkaA_Chr10aG004290	DkaC_Chr10cG004360
6-282:	DkaA_Chr10aG004300	DkaC_Chr10cG004380
6-283:	DkaA_Chr10aG004310	DkaC_Chr10cG004390
6-284:	DkaA_Chr10aG004320	DkaC_Chr10cG004400
6-285:	DkaA_Chr10aG004330	DkaC_Chr10cG004410
6-286:	DkaA_Chr10aG004340	DkaC_Chr10cG004420
6-287:	DkaA_Chr10aG004350	DkaC_Chr10cG004430
6-288:	DkaA_Chr10aG004360	DkaC_Chr10cG004440
6-289:	DkaA_Chr10aG004370	DkaC_Chr10cG004450
6-290:	DkaA_Chr10aG004380	DkaC_Chr10cG004460
6-291:	DkaA_Chr10aG004390	DkaC_Chr10cG004480
6-292:	DkaA_Chr10aG004400	DkaC_Chr10cG004490
6-293:	DkaA_Chr10aG004450	DkaC_Chr10cG004510
6-294:	DkaA_Chr10aG004460	DkaC_Chr10cG004520
6-295:	DkaA_Chr10aG004470	DkaC_Chr10cG004530
6-296:	DkaA_Chr10aG004480	DkaC_Chr10cG004540
6-297:	DkaA_Chr10aG004490	DkaC_Chr10cG004550
6-298:	DkaA_Chr10aG004500	DkaC_Chr10cG004560
6-299:	DkaA_Chr10aG004510	DkaC_Chr10cG004570
6-300:	DkaA_Chr10aG004520	DkaC_Chr10cG004580
6-301:	DkaA_Chr10aG004530	DkaC_Chr10cG004590
6-302:	DkaA_Chr10aG004540	DkaC_Chr10cG004600
6-303:	DkaA_Chr10aG004560	DkaC_Chr10cG004610
6-304:	DkaA_Chr10aG004570	DkaC_Chr10cG004620
6-305:	DkaA_Chr10aG004580	DkaC_Chr10cG004630
6-306:	DkaA_Chr10aG004590	DkaC_Chr10cG004640
6-307:	DkaA_Chr10aG004610	DkaC_Chr10cG004670
6-308:	DkaA_Chr10aG004620	DkaC_Chr10cG004690
6-309:	DkaA_Chr10aG004630	DkaC_Chr10cG004700
6-310:	DkaA_Chr10aG004640	DkaC_Chr10cG004710
6-311:	DkaA_Chr10aG004650	DkaC_Chr10cG004720
6-312:	DkaA_Chr10aG004660	DkaC_Chr10cG004730
6-313:	DkaA_Chr10aG004670	DkaC_Chr10cG004740
6-314:	DkaA_Chr10aG004680	DkaC_Chr10cG004750
6-315:	DkaA_Chr10aG004690	DkaC_Chr10cG004760
6-316:	DkaA_Chr10aG004700	DkaC_Chr10cG004770
6-317:	DkaA_Chr10aG004710	DkaC_Chr10cG004780
6-318:	DkaA_Chr10aG004720	DkaC_Chr10cG004800
6-319:	DkaA_Chr10aG004740	DkaC_Chr10cG004810
6-320:	DkaA_Chr10aG004750	DkaC_Chr10cG004820
6-321:	DkaA_Chr10aG004760	DkaC_Chr10cG004830
6-322:	DkaA_Chr10aG004770	DkaC_Chr10cG004840
6-323:	DkaA_Chr10aG004790	DkaC_Chr10cG004850
6-324:	DkaA_Chr10aG004810	DkaC_Chr10cG004880
6-325:	DkaA_Chr10aG004820	DkaC_Chr10cG004890
6-326:	DkaA_Chr10aG004840	DkaC_Chr10cG004900
6-327:	DkaA_Chr10aG004850	DkaC_Chr10cG004910
6-328:	DkaA_Chr10aG004860	DkaC_Chr10cG004920
6-329:	DkaA_Chr10aG004870	DkaC_Chr10cG004930
6-330:	DkaA_Chr10aG004890	DkaC_Chr10cG004950
6-331:	DkaA_Chr10aG004900	DkaC_Chr10cG004960
6-332:	DkaA_Chr10aG004910	DkaC_Chr10cG004970
6-333:	DkaA_Chr10aG004940	DkaC_Chr10cG004980
6-334:	DkaA_Chr10aG004950	DkaC_Chr10cG005000
6-335:	DkaA_Chr10aG004960	DkaC_Chr10cG005010
6-336:	DkaA_Chr10aG004980	DkaC_Chr10cG005020
6-337:	DkaA_Chr10aG005010	DkaC_Chr10cG005040
6-338:	DkaA_Chr10aG005040	DkaC_Chr10cG005060
6-339:	DkaA_Chr10aG005060	DkaC_Chr10cG005080
6-340:	DkaA_Chr10aG005080	DkaC_Chr10cG005090
6-341:	DkaA_Chr10aG005090	DkaC_Chr10cG005100
6-342:	DkaA_Chr10aG005100	DkaC_Chr10cG005120
6-343:	DkaA_Chr10aG005110	DkaC_Chr10cG005130
6-344:	DkaA_Chr10aG005120	DkaC_Chr10cG005140
6-345:	DkaA_Chr10aG005130	DkaC_Chr10cG005150
6-346:	DkaA_Chr10aG005140	DkaC_Chr10cG005170
6-347:	DkaA_Chr10aG005160	DkaC_Chr10cG005190
6-348:	DkaA_Chr10aG005170	DkaC_Chr10cG005200
6-349:	DkaA_Chr10aG005180	DkaC_Chr10cG005210
6-350:	DkaA_Chr10aG005220	DkaC_Chr10cG005240
6-351:	DkaA_Chr10aG005230	DkaC_Chr10cG005250
6-352:	DkaA_Chr10aG005260	DkaC_Chr10cG005300
6-353:	DkaA_Chr10aG005280	DkaC_Chr10cG005320
6-354:	DkaA_Chr10aG005290	DkaC_Chr10cG005330
6-355:	DkaA_Chr10aG005300	DkaC_Chr10cG005340
6-356:	DkaA_Chr10aG005320	DkaC_Chr10cG005350
6-357:	DkaA_Chr10aG005330	DkaC_Chr10cG005360
6-358:	DkaA_Chr10aG005360	DkaC_Chr10cG005370
6-359:	DkaA_Chr10aG005370	DkaC_Chr10cG005380
6-360:	DkaA_Chr10aG005380	DkaC_Chr10cG005390
6-361:	DkaA_Chr10aG005390	DkaC_Chr10cG005420
6-362:	DkaA_Chr10aG005410	DkaC_Chr10cG005440
6-363:	DkaA_Chr10aG005440	DkaC_Chr10cG005450
6-364:	DkaA_Chr10aG005450	DkaC_Chr10cG005460
6-365:	DkaA_Chr10aG005470	DkaC_Chr10cG005470
6-366:	DkaA_Chr10aG005480	DkaC_Chr10cG005530
6-367:	DkaA_Chr10aG005490	DkaC_Chr10cG005540
6-368:	DkaA_Chr10aG005500	DkaC_Chr10cG005550
6-369:	DkaA_Chr10aG005510	DkaC_Chr10cG005560
6-370:	DkaA_Chr10aG005520	DkaC_Chr10cG005570
6-371:	DkaA_Chr10aG005530	DkaC_Chr10cG005580
6-372:	DkaA_Chr10aG005540	DkaC_Chr10cG005590
6-373:	DkaA_Chr10aG005550	DkaC_Chr10cG005600
6-374:	DkaA_Chr10aG005560	DkaC_Chr10cG005610
6-375:	DkaA_Chr10aG005570	DkaC_Chr10cG005620
6-376:	DkaA_Chr10aG005600	DkaC_Chr10cG005630
6-377:	DkaA_Chr10aG005620	DkaC_Chr10cG005650
6-378:	DkaA_Chr10aG005630	DkaC_Chr10cG005660
6-379:	DkaA_Chr10aG005650	DkaC_Chr10cG005670
6-380:	DkaA_Chr10aG005660	DkaC_Chr10cG005680
6-381:	DkaA_Chr10aG005670	DkaC_Chr10cG005690
6-382:	DkaA_Chr10aG005680	DkaC_Chr10cG005700
6-383:	DkaA_Chr10aG005690	DkaC_Chr10cG005710
6-384:	DkaA_Chr10aG005700	DkaC_Chr10cG005720
6-385:	DkaA_Chr10aG005710	DkaC_Chr10cG005730
6-386:	DkaA_Chr10aG005720	DkaC_Chr10cG005740
6-387:	DkaA_Chr10aG005730	DkaC_Chr10cG005750
6-388:	DkaA_Chr10aG005740	DkaC_Chr10cG005760
6-389:	DkaA_Chr10aG005750	DkaC_Chr10cG005770
6-390:	DkaA_Chr10aG005760	DkaC_Chr10cG005790
6-391:	DkaA_Chr10aG005770	DkaC_Chr10cG005800
6-392:	DkaA_Chr10aG005790	DkaC_Chr10cG005830
6-393:	DkaA_Chr10aG005800	DkaC_Chr10cG005840
6-394:	DkaA_Chr10aG005820	DkaC_Chr10cG005850
6-395:	DkaA_Chr10aG005830	DkaC_Chr10cG005860
6-396:	DkaA_Chr10aG005840	DkaC_Chr10cG005870
6-397:	DkaA_Chr10aG005850	DkaC_Chr10cG005890
6-398:	DkaA_Chr10aG005860	DkaC_Chr10cG005900
6-399:	DkaA_Chr10aG005870	DkaC_Chr10cG005910
6-400:	DkaA_Chr10aG005880	DkaC_Chr10cG005920
6-401:	DkaA_Chr10aG005890	DkaC_Chr10cG005930
6-402:	DkaA_Chr10aG005900	DkaC_Chr10cG005940
6-403:	DkaA_Chr10aG005910	DkaC_Chr10cG005950
6-404:	DkaA_Chr10aG005920	DkaC_Chr10cG005960
6-405:	DkaA_Chr10aG005940	DkaC_Chr10cG005970
6-406:	DkaA_Chr10aG005950	DkaC_Chr10cG005980
6-407:	DkaA_Chr10aG005960	DkaC_Chr10cG005990
6-408:	DkaA_Chr10aG005970	DkaC_Chr10cG006000
6-409:	DkaA_Chr10aG005980	DkaC_Chr10cG006010
6-410:	DkaA_Chr10aG005990	DkaC_Chr10cG006020
6-411:	DkaA_Chr10aG006000	DkaC_Chr10cG006030
6-412:	DkaA_Chr10aG006010	DkaC_Chr10cG006040
6-413:	DkaA_Chr10aG006020	DkaC_Chr10cG006050
6-414:	DkaA_Chr10aG006030	DkaC_Chr10cG006060
6-415:	DkaA_Chr10aG006040	DkaC_Chr10cG006070
6-416:	DkaA_Chr10aG006050	DkaC_Chr10cG006080
6-417:	DkaA_Chr10aG006060	DkaC_Chr10cG006090
6-418:	DkaA_Chr10aG006070	DkaC_Chr10cG006100
6-419:	DkaA_Chr10aG006080	DkaC_Chr10cG006110
6-420:	DkaA_Chr10aG006090	DkaC_Chr10cG006120
6-421:	DkaA_Chr10aG006100	DkaC_Chr10cG006130
6-422:	DkaA_Chr10aG006110	DkaC_Chr10cG006140
6-423:	DkaA_Chr10aG006120	DkaC_Chr10cG006150
6-424:	DkaA_Chr10aG006140	DkaC_Chr10cG006170
6-425:	DkaA_Chr10aG006150	DkaC_Chr10cG006180
6-426:	DkaA_Chr10aG006160	DkaC_Chr10cG006200
6-427:	DkaA_Chr10aG006170	DkaC_Chr10cG006210
6-428:	DkaA_Chr10aG006180	DkaC_Chr10cG006220
6-429:	DkaA_Chr10aG006190	DkaC_Chr10cG006230
6-430:	DkaA_Chr10aG006200	DkaC_Chr10cG006240
6-431:	DkaA_Chr10aG006210	DkaC_Chr10cG006250
6-432:	DkaA_Chr10aG006220	DkaC_Chr10cG006260
6-433:	DkaA_Chr10aG006230	DkaC_Chr10cG006270
6-434:	DkaA_Chr10aG006240	DkaC_Chr10cG006280
6-435:	DkaA_Chr10aG006250	DkaC_Chr10cG006290
6-436:	DkaA_Chr10aG006260	DkaC_Chr10cG006300
6-437:	DkaA_Chr10aG006270	DkaC_Chr10cG006310
6-438:	DkaA_Chr10aG006280	DkaC_Chr10cG006330
6-439:	DkaA_Chr10aG006290	DkaC_Chr10cG006340
6-440:	DkaA_Chr10aG006300	DkaC_Chr10cG006350
6-441:	DkaA_Chr10aG006310	DkaC_Chr10cG006360
6-442:	DkaA_Chr10aG006320	DkaC_Chr10cG006370
6-443:	DkaA_Chr10aG006330	DkaC_Chr10cG006380
6-444:	DkaA_Chr10aG006340	DkaC_Chr10cG006390
6-445:	DkaA_Chr10aG006350	DkaC_Chr10cG006400
6-446:	DkaA_Chr10aG006360	DkaC_Chr10cG006410
6-447:	DkaA_Chr10aG006370	DkaC_Chr10cG006420
6-448:	DkaA_Chr10aG006380	DkaC_Chr10cG006430
6-449:	DkaA_Chr10aG006390	DkaC_Chr10cG006440
6-450:	DkaA_Chr10aG006400	DkaC_Chr10cG006450
6-451:	DkaA_Chr10aG006410	DkaC_Chr10cG006460
6-452:	DkaA_Chr10aG006430	DkaC_Chr10cG006510
6-453:	DkaA_Chr10aG006440	DkaC_Chr10cG006520
6-454:	DkaA_Chr10aG006460	DkaC_Chr10cG006540
6-455:	DkaA_Chr10aG006470	DkaC_Chr10cG006600
6-456:	DkaA_Chr10aG006490	DkaC_Chr10cG006610
6-457:	DkaA_Chr10aG006500	DkaC_Chr10cG006620
6-458:	DkaA_Chr10aG006510	DkaC_Chr10cG006630
6-459:	DkaA_Chr10aG006530	DkaC_Chr10cG006660
6-460:	DkaA_Chr10aG006540	DkaC_Chr10cG006670
6-461:	DkaA_Chr10aG006550	DkaC_Chr10cG006680
6-462:	DkaA_Chr10aG006560	DkaC_Chr10cG006690
6-463:	DkaA_Chr10aG006570	DkaC_Chr10cG006700
6-464:	DkaA_Chr10aG006580	DkaC_Chr10cG006710
6-465:	DkaA_Chr10aG006590	DkaC_Chr10cG006730
6-466:	DkaA_Chr10aG006600	DkaC_Chr10cG006740
6-467:	DkaA_Chr10aG006620	DkaC_Chr10cG006760
6-468:	DkaA_Chr10aG006630	DkaC_Chr10cG006770
6-469:	DkaA_Chr10aG006640	DkaC_Chr10cG006780
6-470:	DkaA_Chr10aG006650	DkaC_Chr10cG006790
6-471:	DkaA_Chr10aG006660	DkaC_Chr10cG006800
6-472:	DkaA_Chr10aG006680	DkaC_Chr10cG006820
6-473:	DkaA_Chr10aG006690	DkaC_Chr10cG006830
6-474:	DkaA_Chr10aG006710	DkaC_Chr10cG006840
6-475:	DkaA_Chr10aG006720	DkaC_Chr10cG006850
6-476:	DkaA_Chr10aG006730	DkaC_Chr10cG006860
6-477:	DkaA_Chr10aG006740	DkaC_Chr10cG006870
6-478:	DkaA_Chr10aG006750	DkaC_Chr10cG006880
6-479:	DkaA_Chr10aG006760	DkaC_Chr10cG006890
6-480:	DkaA_Chr10aG006770	DkaC_Chr10cG006900
6-481:	DkaA_Chr10aG006780	DkaC_Chr10cG006910
6-482:	DkaA_Chr10aG006790	DkaC_Chr10cG006920
6-483:	DkaA_Chr10aG006800	DkaC_Chr10cG006930
6-484:	DkaA_Chr10aG006810	DkaC_Chr10cG006940
6-485:	DkaA_Chr10aG006820	DkaC_Chr10cG006950
6-486:	DkaA_Chr10aG006830	DkaC_Chr10cG006960
6-487:	DkaA_Chr10aG006840	DkaC_Chr10cG006970
6-488:	DkaA_Chr10aG006850	DkaC_Chr10cG006990
6-489:	DkaA_Chr10aG006860	DkaC_Chr10cG007000
6-490:	DkaA_Chr10aG006870	DkaC_Chr10cG007020
6-491:	DkaA_Chr10aG006880	DkaC_Chr10cG007030
6-492:	DkaA_Chr10aG006910	DkaC_Chr10cG007060
6-493:	DkaA_Chr10aG006920	DkaC_Chr10cG007080
6-494:	DkaA_Chr10aG006940	DkaC_Chr10cG007090
6-495:	DkaA_Chr10aG006950	DkaC_Chr10cG007100
6-496:	DkaA_Chr10aG006960	DkaC_Chr10cG007110
6-497:	DkaA_Chr10aG006970	DkaC_Chr10cG007120
6-498:	DkaA_Chr10aG006980	DkaC_Chr10cG007130
6-499:	DkaA_Chr10aG006990	DkaC_Chr10cG007140
6-500:	DkaA_Chr10aG007000	DkaC_Chr10cG007150
6-501:	DkaA_Chr10aG007010	DkaC_Chr10cG007170
6-502:	DkaA_Chr10aG007020	DkaC_Chr10cG007180
6-503:	DkaA_Chr10aG007030	DkaC_Chr10cG007190
6-504:	DkaA_Chr10aG007040	DkaC_Chr10cG007200
6-505:	DkaA_Chr10aG007050	DkaC_Chr10cG007210
6-506:	DkaA_Chr10aG007060	DkaC_Chr10cG007220
6-507:	DkaA_Chr10aG007070	DkaC_Chr10cG007230
6-508:	DkaA_Chr10aG007080	DkaC_Chr10cG007240
6-509:	DkaA_Chr10aG007090	DkaC_Chr10cG007250
6-510:	DkaA_Chr10aG007100	DkaC_Chr10cG007260
6-511:	DkaA_Chr10aG007110	DkaC_Chr10cG007270
6-512:	DkaA_Chr10aG007170	DkaC_Chr10cG007350
6-513:	DkaA_Chr10aG007190	DkaC_Chr10cG007410
6-514:	DkaA_Chr10aG007200	DkaC_Chr10cG007420
6-515:	DkaA_Chr10aG007210	DkaC_Chr10cG007430
6-516:	DkaA_Chr10aG007220	DkaC_Chr10cG007440
6-517:	DkaA_Chr10aG007230	DkaC_Chr10cG007450
6-518:	DkaA_Chr10aG007240	DkaC_Chr10cG007460
6-519:	DkaA_Chr10aG007250	DkaC_Chr10cG007470
6-520:	DkaA_Chr10aG007260	DkaC_Chr10cG007480
6-521:	DkaA_Chr10aG007270	DkaC_Chr10cG007490
6-522:	DkaA_Chr10aG007280	DkaC_Chr10cG007500
6-523:	DkaA_Chr10aG007290	DkaC_Chr10cG007510
6-524:	DkaA_Chr10aG007300	DkaC_Chr10cG007520
6-525:	DkaA_Chr10aG007310	DkaC_Chr10cG007530
6-526:	DkaA_Chr10aG007320	DkaC_Chr10cG007540
6-527:	DkaA_Chr10aG007330	DkaC_Chr10cG007550
6-528:	DkaA_Chr10aG007340	DkaC_Chr10cG007560
6-529:	DkaA_Chr10aG007350	DkaC_Chr10cG007570
6-530:	DkaA_Chr10aG007360	DkaC_Chr10cG007580
6-531:	DkaA_Chr10aG007370	DkaC_Chr10cG007590
6-532:	DkaA_Chr10aG007380	DkaC_Chr10cG007600
6-533:	DkaA_Chr10aG007410	DkaC_Chr10cG007610
6-534:	DkaA_Chr10aG007420	DkaC_Chr10cG007620
6-535:	DkaA_Chr10aG007440	DkaC_Chr10cG007630
6-536:	DkaA_Chr10aG007450	DkaC_Chr10cG007640
6-537:	DkaA_Chr10aG007470	DkaC_Chr10cG007650
6-538:	DkaA_Chr10aG007480	DkaC_Chr10cG007660
6-539:	DkaA_Chr10aG007490	DkaC_Chr10cG007670
6-540:	DkaA_Chr10aG007500	DkaC_Chr10cG007680
6-541:	DkaA_Chr10aG007510	DkaC_Chr10cG007700
6-542:	DkaA_Chr10aG007520	DkaC_Chr10cG007720
6-543:	DkaA_Chr10aG007530	DkaC_Chr10cG007730
6-544:	DkaA_Chr10aG007540	DkaC_Chr10cG007740
6-545:	DkaA_Chr10aG007550	DkaC_Chr10cG007750
6-546:	DkaA_Chr10aG007560	DkaC_Chr10cG007760
6-547:	DkaA_Chr10aG007570	DkaC_Chr10cG007770
6-548:	DkaA_Chr10aG007580	DkaC_Chr10cG007780
6-549:	DkaA_Chr10aG007590	DkaC_Chr10cG007790
6-550:	DkaA_Chr10aG007600	DkaC_Chr10cG007800
6-551:	DkaA_Chr10aG007610	DkaC_Chr10cG007810
6-552:	DkaA_Chr10aG007620	DkaC_Chr10cG007820
6-553:	DkaA_Chr10aG007630	DkaC_Chr10cG007830
6-554:	DkaA_Chr10aG007640	DkaC_Chr10cG007840
6-555:	DkaA_Chr10aG007650	DkaC_Chr10cG007850
6-556:	DkaA_Chr10aG007660	DkaC_Chr10cG007860
6-557:	DkaA_Chr10aG007670	DkaC_Chr10cG007870
6-558:	DkaA_Chr10aG007680	DkaC_Chr10cG007880
6-559:	DkaA_Chr10aG007690	DkaC_Chr10cG007890
6-560:	DkaA_Chr10aG007700	DkaC_Chr10cG007900
6-561:	DkaA_Chr10aG007730	DkaC_Chr10cG007910
6-562:	DkaA_Chr10aG007750	DkaC_Chr10cG007920
6-563:	DkaA_Chr10aG007760	DkaC_Chr10cG007930
6-564:	DkaA_Chr10aG007770	DkaC_Chr10cG007940
6-565:	DkaA_Chr10aG007780	DkaC_Chr10cG007950
6-566:	DkaA_Chr10aG007790	DkaC_Chr10cG007960
6-567:	DkaA_Chr10aG007800	DkaC_Chr10cG007970
6-568:	DkaA_Chr10aG007810	DkaC_Chr10cG007980
6-569:	DkaA_Chr10aG007820	DkaC_Chr10cG007990
6-570:	DkaA_Chr10aG007830	DkaC_Chr10cG008000
6-571:	DkaA_Chr10aG007840	DkaC_Chr10cG008010
6-572:	DkaA_Chr10aG007850	DkaC_Chr10cG008020
6-573:	DkaA_Chr10aG007860	DkaC_Chr10cG008030
6-574:	DkaA_Chr10aG007890	DkaC_Chr10cG008050
6-575:	DkaA_Chr10aG007900	DkaC_Chr10cG008070
6-576:	DkaA_Chr10aG007910	DkaC_Chr10cG008080
6-577:	DkaA_Chr10aG007920	DkaC_Chr10cG008090
6-578:	DkaA_Chr10aG007930	DkaC_Chr10cG008100
6-579:	DkaA_Chr10aG007950	DkaC_Chr10cG008120
6-580:	DkaA_Chr10aG007960	DkaC_Chr10cG008130
6-581:	DkaA_Chr10aG007970	DkaC_Chr10cG008140
6-582:	DkaA_Chr10aG007980	DkaC_Chr10cG008150
6-583:	DkaA_Chr10aG007990	DkaC_Chr10cG008160
6-584:	DkaA_Chr10aG008000	DkaC_Chr10cG008200
6-585:	DkaA_Chr10aG008010	DkaC_Chr10cG008220
6-586:	DkaA_Chr10aG008020	DkaC_Chr10cG008230
6-587:	DkaA_Chr10aG008030	DkaC_Chr10cG008240
6-588:	DkaA_Chr10aG008040	DkaC_Chr10cG008250
6-589:	DkaA_Chr10aG008050	DkaC_Chr10cG008260
6-590:	DkaA_Chr10aG008060	DkaC_Chr10cG008270
6-591:	DkaA_Chr10aG008070	DkaC_Chr10cG008280
6-592:	DkaA_Chr10aG008080	DkaC_Chr10cG008290
6-593:	DkaA_Chr10aG008090	DkaC_Chr10cG008300
6-594:	DkaA_Chr10aG008100	DkaC_Chr10cG008310
6-595:	DkaA_Chr10aG008110	DkaC_Chr10cG008320
6-596:	DkaA_Chr10aG008120	DkaC_Chr10cG008330
6-597:	DkaA_Chr10aG008130	DkaC_Chr10cG008340
6-598:	DkaA_Chr10aG008140	DkaC_Chr10cG008350
6-599:	DkaA_Chr10aG008150	DkaC_Chr10cG008360
6-600:	DkaA_Chr10aG008160	DkaC_Chr10cG008370
6-601:	DkaA_Chr10aG008170	DkaC_Chr10cG008380
6-602:	DkaA_Chr10aG008180	DkaC_Chr10cG008390
6-603:	DkaA_Chr10aG008190	DkaC_Chr10cG008400
6-604:	DkaA_Chr10aG008200	DkaC_Chr10cG008410
6-605:	DkaA_Chr10aG008210	DkaC_Chr10cG008420
6-606:	DkaA_Chr10aG008220	DkaC_Chr10cG008440
6-607:	DkaA_Chr10aG008230	DkaC_Chr10cG008450
6-608:	DkaA_Chr10aG008240	DkaC_Chr10cG008460
6-609:	DkaA_Chr10aG008250	DkaC_Chr10cG008470
6-610:	DkaA_Chr10aG008260	DkaC_Chr10cG008480
6-611:	DkaA_Chr10aG008270	DkaC_Chr10cG008490
6-612:	DkaA_Chr10aG008280	DkaC_Chr10cG008500
6-613:	DkaA_Chr10aG008290	DkaC_Chr10cG008510
6-614:	DkaA_Chr10aG008310	DkaC_Chr10cG008520
6-615:	DkaA_Chr10aG008320	DkaC_Chr10cG008530
6-616:	DkaA_Chr10aG008330	DkaC_Chr10cG008540
6-617:	DkaA_Chr10aG008340	DkaC_Chr10cG008550
6-618:	DkaA_Chr10aG008350	DkaC_Chr10cG008560
6-619:	DkaA_Chr10aG008360	DkaC_Chr10cG008570
6-620:	DkaA_Chr10aG008370	DkaC_Chr10cG008580
6-621:	DkaA_Chr10aG008380	DkaC_Chr10cG008590
6-622:	DkaA_Chr10aG008390	DkaC_Chr10cG008600
6-623:	DkaA_Chr10aG008400	DkaC_Chr10cG008610
6-624:	DkaA_Chr10aG008410	DkaC_Chr10cG008620
6-625:	DkaA_Chr10aG008420	DkaC_Chr10cG008640
6-626:	DkaA_Chr10aG008430	DkaC_Chr10cG008650
6-627:	DkaA_Chr10aG008440	DkaC_Chr10cG008660
6-628:	DkaA_Chr10aG008450	DkaC_Chr10cG008670
6-629:	DkaA_Chr10aG008460	DkaC_Chr10cG008680
6-630:	DkaA_Chr10aG008470	DkaC_Chr10cG008690
6-631:	DkaA_Chr10aG008480	DkaC_Chr10cG008700
6-632:	DkaA_Chr10aG008490	DkaC_Chr10cG008710
6-633:	DkaA_Chr10aG008500	DkaC_Chr10cG008720
6-634:	DkaA_Chr10aG008510	DkaC_Chr10cG008730
6-635:	DkaA_Chr10aG008520	DkaC_Chr10cG008740
6-636:	DkaA_Chr10aG008530	DkaC_Chr10cG008750
6-637:	DkaA_Chr10aG008540	DkaC_Chr10cG008760
6-638:	DkaA_Chr10aG008550	DkaC_Chr10cG008770
6-639:	DkaA_Chr10aG008560	DkaC_Chr10cG008780
6-640:	DkaA_Chr10aG008570	DkaC_Chr10cG008790
6-641:	DkaA_Chr10aG008580	DkaC_Chr10cG008800
6-642:	DkaA_Chr10aG008590	DkaC_Chr10cG008810
6-643:	DkaA_Chr10aG008600	DkaC_Chr10cG008820
6-644:	DkaA_Chr10aG008610	DkaC_Chr10cG008830
6-645:	DkaA_Chr10aG008620	DkaC_Chr10cG008850
6-646:	DkaA_Chr10aG008630	DkaC_Chr10cG008860
6-647:	DkaA_Chr10aG008640	DkaC_Chr10cG008870
6-648:	DkaA_Chr10aG008650	DkaC_Chr10cG008880
6-649:	DkaA_Chr10aG008680	DkaC_Chr10cG008900
6-650:	DkaA_Chr10aG008700	DkaC_Chr10cG008920
6-651:	DkaA_Chr10aG008710	DkaC_Chr10cG008940
6-652:	DkaA_Chr10aG008720	DkaC_Chr10cG008950
6-653:	DkaA_Chr10aG008730	DkaC_Chr10cG008960
6-654:	DkaA_Chr10aG008740	DkaC_Chr10cG008970
6-655:	DkaA_Chr10aG008770	DkaC_Chr10cG008990
6-656:	DkaA_Chr10aG008780	DkaC_Chr10cG009000
6-657:	DkaA_Chr10aG008790	DkaC_Chr10cG009010
6-658:	DkaA_Chr10aG008800	DkaC_Chr10cG009020
6-659:	DkaA_Chr10aG008810	DkaC_Chr10cG009040
6-660:	DkaA_Chr10aG008820	DkaC_Chr10cG009050
6-661:	DkaA_Chr10aG008830	DkaC_Chr10cG009060
6-662:	DkaA_Chr10aG008840	DkaC_Chr10cG009080
6-663:	DkaA_Chr10aG008850	DkaC_Chr10cG009120
6-664:	DkaA_Chr10aG008860	DkaC_Chr10cG009130
6-665:	DkaA_Chr10aG008880	DkaC_Chr10cG009150
6-666:	DkaA_Chr10aG008890	DkaC_Chr10cG009170
6-667:	DkaA_Chr10aG008900	DkaC_Chr10cG009180
6-668:	DkaA_Chr10aG008910	DkaC_Chr10cG009200
6-669:	DkaA_Chr10aG008940	DkaC_Chr10cG009220
6-670:	DkaA_Chr10aG008950	DkaC_Chr10cG009230
6-671:	DkaA_Chr10aG008960	DkaC_Chr10cG009240
6-672:	DkaA_Chr10aG009000	DkaC_Chr10cG009260
6-673:	DkaA_Chr10aG009010	DkaC_Chr10cG009270
6-674:	DkaA_Chr10aG009020	DkaC_Chr10cG009280
6-675:	DkaA_Chr10aG009030	DkaC_Chr10cG009290
6-676:	DkaA_Chr10aG009040	DkaC_Chr10cG009300
6-677:	DkaA_Chr10aG009050	DkaC_Chr10cG009320
6-678:	DkaA_Chr10aG009060	DkaC_Chr10cG009330
6-679:	DkaA_Chr10aG009070	DkaC_Chr10cG009340
6-680:	DkaA_Chr10aG009090	DkaC_Chr10cG009380
6-681:	DkaA_Chr10aG009100	DkaC_Chr10cG009390
6-682:	DkaA_Chr10aG009110	DkaC_Chr10cG009400
6-683:	DkaA_Chr10aG009120	DkaC_Chr10cG009410
6-684:	DkaA_Chr10aG009130	DkaC_Chr10cG009420
6-685:	DkaA_Chr10aG009150	DkaC_Chr10cG009430
6-686:	DkaA_Chr10aG009160	DkaC_Chr10cG009440
6-687:	DkaA_Chr10aG009170	DkaC_Chr10cG009450
6-688:	DkaA_Chr10aG009180	DkaC_Chr10cG009460
6-689:	DkaA_Chr10aG009190	DkaC_Chr10cG009470
6-690:	DkaA_Chr10aG009200	DkaC_Chr10cG009480
6-691:	DkaA_Chr10aG009210	DkaC_Chr10cG009500
6-692:	DkaA_Chr10aG009220	DkaC_Chr10cG009510
6-693:	DkaA_Chr10aG009230	DkaC_Chr10cG009540
6-694:	DkaA_Chr10aG009240	DkaC_Chr10cG009550
6-695:	DkaA_Chr10aG009250	DkaC_Chr10cG009560
6-696:	DkaA_Chr10aG009280	DkaC_Chr10cG009590
6-697:	DkaA_Chr10aG009290	DkaC_Chr10cG009600
6-698:	DkaA_Chr10aG009300	DkaC_Chr10cG009610
6-699:	DkaA_Chr10aG009310	DkaC_Chr10cG009620
6-700:	DkaA_Chr10aG009320	DkaC_Chr10cG009630
6-701:	DkaA_Chr10aG009330	DkaC_Chr10cG009640
6-702:	DkaA_Chr10aG009340	DkaC_Chr10cG009650
6-703:	DkaA_Chr10aG009350	DkaC_Chr10cG009660
6-704:	DkaA_Chr10aG009360	DkaC_Chr10cG009670
6-705:	DkaA_Chr10aG009380	DkaC_Chr10cG009690
6-706:	DkaA_Chr10aG009390	DkaC_Chr10cG009710
6-707:	DkaA_Chr10aG009400	DkaC_Chr10cG009720
6-708:	DkaA_Chr10aG009410	DkaC_Chr10cG009730
6-709:	DkaA_Chr10aG009420	DkaC_Chr10cG009740
6-710:	DkaA_Chr10aG009430	DkaC_Chr10cG009750
6-711:	DkaA_Chr10aG009440	DkaC_Chr10cG009760
6-712:	DkaA_Chr10aG009460	DkaC_Chr10cG009770
6-713:	DkaA_Chr10aG009470	DkaC_Chr10cG009780
6-714:	DkaA_Chr10aG009480	DkaC_Chr10cG009790
6-715:	DkaA_Chr10aG009490	DkaC_Chr10cG009800
6-716:	DkaA_Chr10aG009510	DkaC_Chr10cG009820
6-717:	DkaA_Chr10aG009520	DkaC_Chr10cG009830
6-718:	DkaA_Chr10aG009530	DkaC_Chr10cG009840
6-719:	DkaA_Chr10aG009550	DkaC_Chr10cG009860
6-720:	DkaA_Chr10aG009560	DkaC_Chr10cG009870
6-721:	DkaA_Chr10aG009580	DkaC_Chr10cG009880
6-722:	DkaA_Chr10aG009590	DkaC_Chr10cG009890
6-723:	DkaA_Chr10aG009600	DkaC_Chr10cG009900
6-724:	DkaA_Chr10aG009610	DkaC_Chr10cG009910
6-725:	DkaA_Chr10aG009620	DkaC_Chr10cG009920
6-726:	DkaA_Chr10aG009630	DkaC_Chr10cG009930
6-727:	DkaA_Chr10aG009640	DkaC_Chr10cG009940
6-728:	DkaA_Chr10aG009650	DkaC_Chr10cG009950
6-729:	DkaA_Chr10aG009660	DkaC_Chr10cG009960
6-730:	DkaA_Chr10aG009670	DkaC_Chr10cG009970
6-731:	DkaA_Chr10aG009680	DkaC_Chr10cG009980
6-732:	DkaA_Chr10aG009690	DkaC_Chr10cG009990
6-733:	DkaA_Chr10aG009700	DkaC_Chr10cG010000
6-734:	DkaA_Chr10aG009710	DkaC_Chr10cG010010
6-735:	DkaA_Chr10aG009720	DkaC_Chr10cG010020
6-736:	DkaA_Chr10aG009730	DkaC_Chr10cG010050
6-737:	DkaA_Chr10aG009740	DkaC_Chr10cG010060
6-738:	DkaA_Chr10aG009750	DkaC_Chr10cG010070
6-739:	DkaA_Chr10aG009760	DkaC_Chr10cG010080
6-740:	DkaA_Chr10aG009770	DkaC_Chr10cG010090
6-741:	DkaA_Chr10aG009790	DkaC_Chr10cG010110
6-742:	DkaA_Chr10aG009800	DkaC_Chr10cG010120
6-743:	DkaA_Chr10aG009810	DkaC_Chr10cG010130
6-744:	DkaA_Chr10aG009820	DkaC_Chr10cG010140
6-745:	DkaA_Chr10aG009830	DkaC_Chr10cG010150
6-746:	DkaA_Chr10aG009840	DkaC_Chr10cG010170
6-747:	DkaA_Chr10aG009860	DkaC_Chr10cG010180
6-748:	DkaA_Chr10aG009870	DkaC_Chr10cG010190
6-749:	DkaA_Chr10aG009880	DkaC_Chr10cG010200
6-750:	DkaA_Chr10aG009890	DkaC_Chr10cG010210
6-751:	DkaA_Chr10aG009900	DkaC_Chr10cG010230
6-752:	DkaA_Chr10aG009910	DkaC_Chr10cG010240
6-753:	DkaA_Chr10aG009920	DkaC_Chr10cG010250
6-754:	DkaA_Chr10aG009930	DkaC_Chr10cG010260
6-755:	DkaA_Chr10aG009940	DkaC_Chr10cG010270
6-756:	DkaA_Chr10aG009950	DkaC_Chr10cG010280
6-757:	DkaA_Chr10aG009960	DkaC_Chr10cG010290
6-758:	DkaA_Chr10aG009970	DkaC_Chr10cG010300
6-759:	DkaA_Chr10aG009980	DkaC_Chr10cG010310
6-760:	DkaA_Chr10aG009990	DkaC_Chr10cG010320
6-761:	DkaA_Chr10aG010000	DkaC_Chr10cG010330
6-762:	DkaA_Chr10aG010010	DkaC_Chr10cG010340
6-763:	DkaA_Chr10aG010020	DkaC_Chr10cG010350
6-764:	DkaA_Chr10aG010030	DkaC_Chr10cG010360
6-765:	DkaA_Chr10aG010040	DkaC_Chr10cG010370
6-766:	DkaA_Chr10aG010050	DkaC_Chr10cG010380
6-767:	DkaA_Chr10aG010070	DkaC_Chr10cG010390
6-768:	DkaA_Chr10aG010080	DkaC_Chr10cG010400
6-769:	DkaA_Chr10aG010090	DkaC_Chr10cG010410
6-770:	DkaA_Chr10aG010100	DkaC_Chr10cG010420
6-771:	DkaA_Chr10aG010120	DkaC_Chr10cG010430
6-772:	DkaA_Chr10aG010130	DkaC_Chr10cG010440
6-773:	DkaA_Chr10aG010140	DkaC_Chr10cG010450
6-774:	DkaA_Chr10aG010150	DkaC_Chr10cG010460
6-775:	DkaA_Chr10aG010160	DkaC_Chr10cG010470
6-776:	DkaA_Chr10aG010170	DkaC_Chr10cG010480
6-777:	DkaA_Chr10aG010180	DkaC_Chr10cG010490
6-778:	DkaA_Chr10aG010190	DkaC_Chr10cG010500
6-779:	DkaA_Chr10aG010210	DkaC_Chr10cG010520
6-780:	DkaA_Chr10aG010220	DkaC_Chr10cG010530
6-781:	DkaA_Chr10aG010230	DkaC_Chr10cG010540
6-782:	DkaA_Chr10aG010240	DkaC_Chr10cG010550
6-783:	DkaA_Chr10aG010250	DkaC_Chr10cG010560
6-784:	DkaA_Chr10aG010260	DkaC_Chr10cG010570
6-785:	DkaA_Chr10aG010270	DkaC_Chr10cG010580
6-786:	DkaA_Chr10aG010280	DkaC_Chr10cG010590
6-787:	DkaA_Chr10aG010290	DkaC_Chr10cG010600
6-788:	DkaA_Chr10aG010300	DkaC_Chr10cG010610
6-789:	DkaA_Chr10aG010310	DkaC_Chr10cG010620
6-790:	DkaA_Chr10aG010320	DkaC_Chr10cG010630
6-791:	DkaA_Chr10aG010330	DkaC_Chr10cG010640
6-792:	DkaA_Chr10aG010350	DkaC_Chr10cG010660
6-793:	DkaA_Chr10aG010360	DkaC_Chr10cG010670
6-794:	DkaA_Chr10aG010370	DkaC_Chr10cG010680
6-795:	DkaA_Chr10aG010390	DkaC_Chr10cG010710
6-796:	DkaA_Chr10aG010400	DkaC_Chr10cG010720
6-797:	DkaA_Chr10aG010410	DkaC_Chr10cG010730
6-798:	DkaA_Chr10aG010420	DkaC_Chr10cG010740
6-799:	DkaA_Chr10aG010430	DkaC_Chr10cG010750
6-800:	DkaA_Chr10aG010440	DkaC_Chr10cG010760
6-801:	DkaA_Chr10aG010450	DkaC_Chr10cG010770
6-802:	DkaA_Chr10aG010460	DkaC_Chr10cG010780
6-803:	DkaA_Chr10aG010470	DkaC_Chr10cG010800
6-804:	DkaA_Chr10aG010480	DkaC_Chr10cG010810
6-805:	DkaA_Chr10aG010490	DkaC_Chr10cG010820
6-806:	DkaA_Chr10aG010500	DkaC_Chr10cG010830
6-807:	DkaA_Chr10aG010520	DkaC_Chr10cG010840
6-808:	DkaA_Chr10aG010530	DkaC_Chr10cG010860
6-809:	DkaA_Chr10aG010540	DkaC_Chr10cG010870
6-810:	DkaA_Chr10aG010550	DkaC_Chr10cG010880
6-811:	DkaA_Chr10aG010560	DkaC_Chr10cG010890
6-812:	DkaA_Chr10aG010570	DkaC_Chr10cG010900
6-813:	DkaA_Chr10aG010590	DkaC_Chr10cG010910
6-814:	DkaA_Chr10aG010600	DkaC_Chr10cG010920
6-815:	DkaA_Chr10aG010620	DkaC_Chr10cG010940
6-816:	DkaA_Chr10aG010630	DkaC_Chr10cG010950
6-817:	DkaA_Chr10aG010640	DkaC_Chr10cG010960
6-818:	DkaA_Chr10aG010650	DkaC_Chr10cG010970
6-819:	DkaA_Chr10aG010660	DkaC_Chr10cG010980
6-820:	DkaA_Chr10aG010670	DkaC_Chr10cG010990
6-821:	DkaA_Chr10aG010680	DkaC_Chr10cG011000
6-822:	DkaA_Chr10aG010690	DkaC_Chr10cG011010
6-823:	DkaA_Chr10aG010710	DkaC_Chr10cG011020
6-824:	DkaA_Chr10aG010720	DkaC_Chr10cG011030
6-825:	DkaA_Chr10aG010730	DkaC_Chr10cG011040
6-826:	DkaA_Chr10aG010750	DkaC_Chr10cG011060
6-827:	DkaA_Chr10aG010760	DkaC_Chr10cG011110
6-828:	DkaA_Chr10aG010780	DkaC_Chr10cG011120
6-829:	DkaA_Chr10aG010790	DkaC_Chr10cG011130
6-830:	DkaA_Chr10aG010800	DkaC_Chr10cG011140
6-831:	DkaA_Chr10aG010810	DkaC_Chr10cG011150
6-832:	DkaA_Chr10aG010820	DkaC_Chr10cG011170
6-833:	DkaA_Chr10aG010830	DkaC_Chr10cG011190
6-834:	DkaA_Chr10aG010840	DkaC_Chr10cG011200
6-835:	DkaA_Chr10aG010850	DkaC_Chr10cG011210
6-836:	DkaA_Chr10aG010860	DkaC_Chr10cG011220
6-837:	DkaA_Chr10aG010870	DkaC_Chr10cG011230
6-838:	DkaA_Chr10aG010880	DkaC_Chr10cG011240
6-839:	DkaA_Chr10aG010890	DkaC_Chr10cG011250
6-840:	DkaA_Chr10aG010900	DkaC_Chr10cG011260
6-841:	DkaA_Chr10aG010910	DkaC_Chr10cG011270
6-842:	DkaA_Chr10aG010920	DkaC_Chr10cG011280
6-843:	DkaA_Chr10aG010930	DkaC_Chr10cG011290
6-844:	DkaA_Chr10aG010940	DkaC_Chr10cG011300
6-845:	DkaA_Chr10aG010950	DkaC_Chr10cG011310
6-846:	DkaA_Chr10aG010960	DkaC_Chr10cG011320
6-847:	DkaA_Chr10aG010970	DkaC_Chr10cG011330
6-848:	DkaA_Chr10aG010980	DkaC_Chr10cG011340
6-849:	DkaA_Chr10aG010990	DkaC_Chr10cG011350
6-850:	DkaA_Chr10aG011000	DkaC_Chr10cG011360
6-851:	DkaA_Chr10aG011010	DkaC_Chr10cG011370
6-852:	DkaA_Chr10aG011020	DkaC_Chr10cG011380
6-853:	DkaA_Chr10aG011030	DkaC_Chr10cG011390
6-854:	DkaA_Chr10aG011040	DkaC_Chr10cG011400
6-855:	DkaA_Chr10aG011050	DkaC_Chr10cG011410
6-856:	DkaA_Chr10aG011060	DkaC_Chr10cG011420
6-857:	DkaA_Chr10aG011080	DkaC_Chr10cG011440
6-858:	DkaA_Chr10aG011090	DkaC_Chr10cG011450
6-859:	DkaA_Chr10aG011100	DkaC_Chr10cG011460
[truncated: 146,542 more rows]

## Sheet: Table S10
Supplementary Table 10. Orthologous groups identified in D. deyangensis and other plant species
Species	Total predicted genes	Genes in orthologous group	Total orthologous groups
M. domestica	44375	15366	17357
P. bretschneideri	46174	14332	15629
P. persica	26873	14827	16939
F. vesca	28588	14605	17859
M. truncatula	50894	16085	22604
C. sinensis	29875	14735	18657
A. thaliana	27416	13391	15684
V. vinifera	31845	15287	19422
D .oleifera	30530	15927	18037
D. lotus	27052	13702	15068
D. kak	36866	16476	23202
D. deyangensis	29398	14318	15421
A. chinensis	40466	15613	21808
S. lycopersicum	34429	14593	19342

[truncated: 7 more sheets: Table S11, Table S12, Table S13, Table S14, Table S15, Table S16, Table S17]
